# Supplementary material for: Crotofolane Diterpenoids and Other Constituents Isolated from Croton kilwae
Source: J Nat Prod. 2023 Feb 7;86(2):380–9. doi: 10.1021/acs.jnatprod.2c01007 (PMC9972476; doi:10.1021/acs.jnatprod.2c01007)
Supplement: Supplementary file 2 — np2c01007_si_002.cif [file np2c01007_si_002.cif]

data_Compound_1
_audit_creation_date               2022-09-11
_audit_creation_method
;
Olex2 1.2
(compiled 2018.05.29 svn.r3508 for OlexSys, GUI svn.r5506)
;
_shelxl_version_number             2014/6
_publ_contact_author_address      
;
Department of Chemistry
Nanoscience Center
University of Jyvaskyla
P.O. Box 35
Jyvaskyla FI-40014
Finland
;
_publ_contact_author_email        'kari.t.rissanen@jyu.fi'
_publ_contact_author_name         'K. T. Rissanen'
_publ_contact_author_phone        '+358 50562372199'
_publ_section_title 

; Crystal structure of 2(C~20~H~22~O~6~).H~2~O 
(CK-CF12-1CC)
;

loop_ 
 _publ_author_name 
 _publ_author_address 

 'M. Erd\'elyi' # Author 1 
; 
Department of Chemistry - BMC
Husargatan 3
752 37 Uppsala
Sweden
; 
 'K. T. Rissanen' # Author 2 
; 
Department of Chemistry
Nanoscience Center
University of Jyvaskyla
P.O. Box 35
Jyvaskyla FI-40014
Finland
; 
'J. S. Ward' # Author 3 
; 
Department of Chemistry
Nanoscience Center
University of Jyvaskyla
P.O. Box 35
Jyvaskyla FI-40014
Finland
; 
 
_publ_section_abstract 

; 
The crystal structure of 2(C~20~H~22~O~6~).H~2~O (CK-CF12-1CC) is 
reported.
; 
 
_publ_section_comment 

; 
The asymmetric cell contained one molecule of C~20~H~22~O~6~, and half 
a molecule of H~2~O. The absolute configuration was determined by 
refinement of the Flack parameter which gave the unambiguous value 
of 0.09(5).
;     
 
_publ_section_references
;
Dolomanov, O.V., Bourhis, L.J., Gildea, R.J, Howard, J.A.K. & Puschmann, H.
 (2009), J. Appl. Cryst. 42, 339-341.

Sheldrick, G.M. (2015). Acta Cryst. A71, 3-8.

Sheldrick, G.M. (2015). Acta Cryst. C71, 3-8.
;

# start Validation Reply Form
_vrf_DIFMX02_Compound_1
;
PROBLEM: The maximum difference density is > 0.1*ZMAX*0.75
RESPONSE: There is a single peak 
of residual electron density of 
negligible strength 1.18 Angstroms 
from O101. This peak is likely a 
disordered position of the water 
solvate that could not be adequately 
accounted for due to the solvate 
molecule lying on a symmetry 
special position.
;
_vrf_PLAT094_Compound_1
;
PROBLEM: Ratio of Maximum / Minimum Residual Density ....       3.60 Report
RESPONSE: There is a single peak 
of residual electron density of 
negligible strength 1.18 Angstroms 
from O101. This peak is likely a 
disordered position of the water 
solvate that could not be adequately 
accounted for due to the solvate 
molecule lying on a symmetry 
special position.
;
_vrf_PLAT097_Compound_1
;
PROBLEM: Large Reported Max.  (Positive) Residual Density       0.62 eA-3  
RESPONSE: There is a single peak 
of residual electron density of 
negligible strength 1.18 Angstroms 
from O101. This peak is likely a 
disordered position of the water 
solvate that could not be adequately 
accounted for due to the solvate 
molecule lying on a symmetry 
special position.
;
# end Validation Reply Form

_chemical_name_common              ?
_chemical_name_systematic          ?
_chemical_formula_moiety           '2(C20 H22 O6), H2 O'
_chemical_formula_sum              'C40 H46 O13'
_chemical_formula_weight           734.77
_chemical_absolute_configuration   'ad'
_chemical_melting_point            ?
loop_
  _atom_type_symbol
  _atom_type_description
  _atom_type_scat_dispersion_real
  _atom_type_scat_dispersion_imag
  _atom_type_scat_source
 'C' 'C' 0.0181 0.0091 'International Tables Vol C Tables 4.2.6.8 and 6.1.1.4'
 'H' 'H' 0.0000 0.0000 'International Tables Vol C Tables 4.2.6.8 and 6.1.1.4'
 'O' 'O' 0.0492 0.0322 'International Tables Vol C Tables 4.2.6.8 and 6.1.1.4'

_shelx_space_group_comment
;
The symmetry employed for this shelxl refinement is uniquely defined
by the following loop, which should always be used as a source of
symmetry information in preference to the above space-group names.
They are only intended as comments.
;
_space_group_crystal_system        'monoclinic'
_space_group_IT_number             5
_space_group_name_H-M_alt          'I 1 2 1'
_space_group_name_Hall             'I 2y'
loop_
  _space_group_symop_operation_xyz
 'x, y, z'
 '-x, y, -z'
 'x+1/2, y+1/2, z+1/2'
 '-x+1/2, y+1/2, -z+1/2'

_cell_length_a                     14.5703(2)
_cell_length_b                     8.68230(10)
_cell_length_c                     14.1008(2)
_cell_angle_alpha                  90
_cell_angle_beta                   103.0770(10)
_cell_angle_gamma                  90
_cell_volume                       1737.54(4)
_cell_formula_units_Z              2
_cell_measurement_reflns_used      7311
_cell_measurement_temperature      120.01(10)
_cell_measurement_theta_max        76.2730
_cell_measurement_theta_min        3.9110
_shelx_estimated_absorpt_T_max     ?
_shelx_estimated_absorpt_T_min     ?
_exptl_absorpt_coefficient_mu      0.872
_exptl_absorpt_correction_T_max    1.000
_exptl_absorpt_correction_T_min    0.388
_exptl_absorpt_correction_type     gaussian
_exptl_absorpt_process_details
;
CrysAlisPro 1.171.40.84a (Rigaku Oxford Diffraction, 2020)
Numerical absorption correction based on gaussian integration over
a multifaceted crystal model
Empirical absorption correction using spherical harmonics,
implemented in SCALE3 ABSPACK scaling algorithm.
;
_exptl_absorpt_special_details     ?
_exptl_crystal_colour              colourless
_exptl_crystal_colour_primary      colourless
_exptl_crystal_density_diffrn      1.404
_exptl_crystal_density_meas        ?
_exptl_crystal_density_method      ?
_exptl_crystal_description         block
_exptl_crystal_F_000               780
loop_
  _exptl_crystal_face_index_h
  _exptl_crystal_face_index_k
  _exptl_crystal_face_index_l
  _exptl_crystal_face_perp_dist
 -9 -1 4 0.0788
 9 0 -1 0.0665
 0 -5 5 0.1331
 4 4 -5 0.1268
 -7 0 7 0.0989
 1 0 -9 0.1917
 2 -5 -5 0.2126
 9 0 -2 0.0765
 9 -1 -1 0.0861
 3 0 8 0.1629
 0 6 1 0.1655
 -3 2 -7 0.1747
 -3 0 -8 0.1762
 -3 0 -8 0.1813
 -1 -5 -4 0.2172
 -9 2 2 0.1239
 8 0 -7 0.1329
 7 -3 -3 0.1541
 -5 5 0 0.1649
 3 4 -6 0.1311
 0 5 -4 0.1476
 -8 2 -1 0.1476
 3 5 -3 0.1436
 9 -1 1 0.0872
 2 -5 3 0.1590

_exptl_crystal_size_max            0.462
_exptl_crystal_size_mid            0.312
_exptl_crystal_size_min            0.183
loop_
  _exptl_oxdiff_crystal_face_indexfrac_h
  _exptl_oxdiff_crystal_face_indexfrac_k
  _exptl_oxdiff_crystal_face_indexfrac_l
  _exptl_oxdiff_crystal_face_x
  _exptl_oxdiff_crystal_face_y
  _exptl_oxdiff_crystal_face_z
 -9.1405 -0.7971 3.8981 0.0782 -0.9955 -0.0534
 9.3118 0.3073 -0.5589 0.2295 0.9563 -0.1812
 0.4456 -4.5195 5.2164 0.2064 -0.1276 -0.9701
 4.0629 4.2587 -5.2975 -0.1065 0.5788 0.8085
 -7.1526 0.2029 7.3832 0.5630 -0.8195 -0.1069
 1.0822 -0.4678 -9.0627 -0.9251 0.2225 0.3076
 2.2523 -4.7995 -4.6533 -0.7663 0.1834 -0.6158
 9.4499 -0.1498 -2.2685 0.0257 0.9833 -0.1802
 9.2387 -1.1539 -1.4902 0.0241 0.9288 -0.3699
 2.7126 -0.3755 7.9296 0.8546 0.1578 -0.4948
 -0.1783 5.6061 0.9446 0.5081 0.0950 0.8560
 -2.6224 2.3561 -7.1425 -0.6247 -0.1149 0.7724
 -2.7124 0.3723 -7.9300 -0.8549 -0.1578 0.4943
 -2.6589 -0.3428 -7.9594 -0.9096 -0.1681 0.3801
 -1.0305 -4.8118 -4.3137 -0.8256 -0.1535 -0.5430
 -9.0462 1.6402 2.0217 0.0716 -0.9056 0.4180
 7.8266 -0.2318 -6.6971 -0.4764 0.8777 0.0526
 7.3516 -3.3542 -3.4144 -0.3886 0.7147 -0.5815
 -5.0232 4.7331 0.0944 0.2197 -0.4030 0.8884
 3.4195 3.7947 -6.4987 -0.2813 0.5197 0.8067
 -0.0000 5.0000 -4.0000 -0.0344 0.1669 0.9792
 -8.0000 2.0000 -1.0000 -0.1791 -0.7505 0.5840
 3.0000 5.0000 -3.0000 0.1521 0.4566 0.8514
 9.0000 -1.0000 1.0000 0.2818 0.8741 -0.4520
 2.0000 -5.0000 3.0000 -0.0106 0.0490 -0.9887

_exptl_transmission_factor_max     ?
_exptl_transmission_factor_min     ?
_diffrn_reflns_av_R_equivalents    0.0169
_diffrn_reflns_av_unetI/netI       0.0185
_diffrn_reflns_Laue_measured_fraction_full  0.996
_diffrn_reflns_Laue_measured_fraction_max  0.996
_diffrn_reflns_limit_h_max         17
_diffrn_reflns_limit_h_min         -18
_diffrn_reflns_limit_k_max         10
_diffrn_reflns_limit_k_min         -10
_diffrn_reflns_limit_l_max         17
_diffrn_reflns_limit_l_min         -17
_diffrn_reflns_number              7982
_diffrn_reflns_point_group_measured_fraction_full  0.966
_diffrn_reflns_point_group_measured_fraction_max  0.963
_diffrn_reflns_theta_full          67.684
_diffrn_reflns_theta_max           74.498
_diffrn_reflns_theta_min           3.940
_diffrn_ambient_environment        N~2~
_diffrn_ambient_temperature        120.01(10)
_diffrn_detector                   'CCD plate'
_diffrn_detector_area_resol_mean   5.1947
_diffrn_detector_type              Atlas
_diffrn_measured_fraction_theta_full  0.996
_diffrn_measured_fraction_theta_max  0.996
_diffrn_measurement_details
;
List of Runs (angles in degrees, time in seconds):

  # Type    Start    End  Width  t~exp~   \w     \q     \k     \f   Frames
--------------------------------------------------------------------------
  1  \w    -44.00  -7.00   1.00    1.00    --  -42.17 125.00  60.00   37
  2  \w   -111.00 -17.00   1.00    1.00    --  -42.17 -57.00 -30.00   94
  3  \w   -113.00 -87.00   1.00    1.00    --  -42.17 -57.00 -60.00   26
  4  \w    -58.00 -23.00   1.00    1.00    --  -42.17 -37.00   0.00   35
  5  \w    -72.00 -47.00   1.00    1.00    --  -42.17 -57.00 -60.00   25
  6  \w    -76.00 -27.00   1.00    1.00    --  -42.17 125.00  30.00   49
  7  \w    -31.00  65.00   1.00    1.00    --   42.17 -37.00-180.00   96
  8  \w     27.00  94.00   1.00    1.00    --   42.17-125.00-180.00   67
  9  \w    146.00 174.00   1.00    1.00    --  112.00  61.00  90.00   28
 10  \w    110.00 137.00   1.00    1.00    --  112.00 178.00  90.00   27
 11  \w     84.00 116.00   1.00    1.00    --  112.00  61.00  90.00   32
 12  \w     46.00  87.00   1.00    1.00    --  112.00-111.00 120.00   41
 13  \w     84.00 109.00   1.00    1.00    --  112.00  61.00 -30.00   25
 14  \w    132.00 176.00   1.00    1.00    --  112.00  61.00 -30.00   44
 15  \w     84.00 123.00   1.00    1.00    --  112.00  58.00 -15.46   39
 16  \w     86.00 113.00   1.00    1.00    --  112.00  45.00  30.00   27
 17  \w     84.00 109.00   1.00    1.00    --  112.00  61.00   0.00   25
 18  \w    120.00 174.00   1.00    1.00    --  112.00 111.00-180.00   54
 19  \w    105.00 155.00   1.00    1.00    --  112.00  77.00-180.00   50
 20  \w    139.00 173.00   1.00    1.00    --  112.00  61.00   0.00   34
 21  \w     88.00 124.00   1.00    1.00    --  112.00  45.00 -30.00   36
 22  \w     63.00  92.00   1.00    1.00    --  112.00 178.00  90.00   29
 23  \w    116.00 176.00   1.00    1.00    --  112.00  77.00 -60.00   60
 24  \w     83.00 109.00   1.00    1.00    --  112.00  61.00  30.00   26
 25  \w    124.00 173.00   1.00    1.00    --  112.00  61.00  30.00   49
 26  \w    134.00 171.00   1.00    1.00    --  112.00  61.00  60.00   37
 27  \w     87.00 114.00   1.00    1.00    --  112.00  45.00  90.00   27
 28  \w    138.00 163.00   1.00    1.00    --  112.00  45.00  90.00   25
 29  \w    126.00 151.00   1.00    1.00    --  112.00  77.00 -90.00   25
 30  \w    107.00 178.00   1.00    1.00    --  112.00  77.00-150.00   71
 31  \w     84.00 119.00   1.00    1.00    --  112.00  61.00 -60.00   35
 32  \w     83.00 109.00   1.00    1.00    --  112.00  61.00  60.00   26
 33  \w     90.00 115.00   1.00    1.00    --  112.00  30.00  60.00   25
 34  \w    130.00 172.00   1.00    1.00    --  112.00 111.00 150.00   42
 35  \w    114.00 178.00   1.00    1.00    --  112.00  77.00 120.00   64
 36  \w     86.00 111.00   1.00    1.00    --  112.00  67.00 -15.80   25
 37  \w     86.00 134.00   1.00    1.00    --  112.00  60.00  42.90   48
;
_diffrn_measurement_device         'four-circle diffractometer'
_diffrn_measurement_device_type    'SuperNova, Dual, Cu at home/near, Atlas'
_diffrn_measurement_method         '\w scans'
_diffrn_orient_matrix_type        
 'CrysAlisPro convention (1999,Acta A55,543-557)'
_diffrn_orient_matrix_UB_11        0.0282924000
_diffrn_orient_matrix_UB_12        0.0744129000
_diffrn_orient_matrix_UB_13        0.1016173000
_diffrn_orient_matrix_UB_21        0.1011367000
_diffrn_orient_matrix_UB_22        0.0224632000
_diffrn_orient_matrix_UB_23        -0.0136370000
_diffrn_orient_matrix_UB_31        -0.0274473000
_diffrn_orient_matrix_UB_32        0.1594847000
_diffrn_orient_matrix_UB_33        -0.0454536000
_diffrn_radiation_monochromator    mirror
_diffrn_radiation_probe            x-ray
_diffrn_radiation_type             CuK\a
_diffrn_radiation_wavelength       1.54184
_diffrn_source                     'micro-focus sealed X-ray tube'
_diffrn_source_type                'SuperNova (Cu) X-ray Source'
_reflns_Friedel_coverage           0.809
_reflns_Friedel_fraction_full      0.931
_reflns_Friedel_fraction_max       0.925
_reflns_number_gt                  3392
_reflns_number_total               3425
_reflns_odcompleteness_completeness  99.58
_reflns_odcompleteness_iscentric   1
_reflns_odcompleteness_theta       74.33
_reflns_special_details
;
 Reflections were merged by SHELXL according to the crystal
 class for the calculation of statistics and refinement.
 
 _reflns_Friedel_fraction is defined as the number of unique
 Friedel pairs measured divided by the number that would be
 possible theoretically, ignoring centric projections and
 systematic absences.
;
_reflns_threshold_expression       'I > 2\s(I)'
_computing_cell_refinement         'CrysAlisPro 1.171.40.84a (Rigaku OD, 2020)'
_computing_data_collection         'CrysAlisPro 1.171.40.84a (Rigaku OD, 2020)'
_computing_data_reduction          'CrysAlisPro 1.171.40.84a (Rigaku OD, 2020)'
_computing_molecular_graphics      'Olex2 (Dolomanov et al., 2009)'
_computing_publication_material    'Olex2 (Dolomanov et al., 2009)'
_computing_structure_refinement    'ShelXL (Sheldrick, 2015)'
_computing_structure_solution      'ShelXT (Sheldrick, 2015)'
_refine_diff_density_max           0.619
_refine_diff_density_min           -0.172
_refine_diff_density_rms           0.039
_refine_ls_abs_structure_details
;
 Flack x determined using 1511 quotients [(I+)-(I-)]/[(I+)+(I-)]
 (Parsons, Flack and Wagner, Acta Cryst. B69 (2013) 249-259).
;
_refine_ls_abs_structure_Flack     0.09(5)
_refine_ls_extinction_coef         .
_refine_ls_extinction_method       none
_refine_ls_goodness_of_fit_ref     1.061
_refine_ls_hydrogen_treatment      constr
_refine_ls_matrix_type             full
_refine_ls_number_parameters       243
_refine_ls_number_reflns           3425
_refine_ls_number_restraints       1
_refine_ls_R_factor_all            0.0309
_refine_ls_R_factor_gt             0.0306
_refine_ls_restrained_S_all        1.060
_refine_ls_shift/su_max            0.002
_refine_ls_shift/su_mean           0.000
_refine_ls_structure_factor_coef   Fsqd
_refine_ls_weighting_details      
 'w=1/[\s^2^(Fo^2^)+(0.0490P)^2^+1.0174P] where P=(Fo^2^+2Fc^2^)/3'
_refine_ls_weighting_scheme        calc
_refine_ls_wR_factor_gt            0.0835
_refine_ls_wR_factor_ref           0.0838
_refine_special_details            ?
_olex2_refinement_description
;
1. Fixed Uiso
 At 1.2 times of:
  All C(H) groups, All C(H,H) groups
 At 1.5 times of:
  All C(H,H,H) groups, All O(H) groups
2. Others
 Fixed X: H101(0)
 Fixed Y: H101(0.68)
 Fixed Z: H101(0.05)
3.a Ternary CH refined with riding coordinates:
 C5(H5), C6(H6), C7(H7), C12(H12), C16(H16)
3.b Secondary CH2 refined with riding coordinates:
 C9(H9A,H9B), C10(H10A,H10B), C15(H15A,H15B), C21(H21A,H21B)
3.c Idealised Me refined as rotating group:
 C19(H19A,H19B,H19C), C23(H23A,H23B,H23C), C25(H25A,H25B,H25C)
;
_atom_sites_solution_hydrogens     mixed
_atom_sites_solution_primary       dual
_atom_sites_solution_secondary     ?
loop_
  _atom_site_label
  _atom_site_type_symbol
  _atom_site_fract_x
  _atom_site_fract_y
  _atom_site_fract_z
  _atom_site_U_iso_or_equiv
  _atom_site_adp_type
  _atom_site_occupancy
  _atom_site_site_symmetry_order
  _atom_site_calc_flag
  _atom_site_refinement_flags_posn
  _atom_site_refinement_flags_adp
  _atom_site_refinement_flags_occupancy
  _atom_site_disorder_assembly
  _atom_site_disorder_group
 O1 O 0.19378(11) 0.57952(19) 0.23896(10) 0.0217(3) Uani 1 1 d . . . . .
 C2 C 0.10627(15) 0.5405(3) 0.24801(15) 0.0203(4) Uani 1 1 d . . . . .
 C3 C 0.11075(15) 0.4906(3) 0.34837(15) 0.0188(4) Uani 1 1 d . . . . .
 C4 C 0.19897(14) 0.5083(2) 0.39954(14) 0.0169(4) Uani 1 1 d . . . . .
 C5 C 0.25904(14) 0.5693(3) 0.33362(14) 0.0189(4) Uani 1 1 d . . . . .
 H5 H 0.3094 0.4958 0.3307 0.023 Uiso 1 1 calc R . . . .
 C6 C 0.23274(13) 0.4678(2) 0.50620(14) 0.0154(4) Uani 1 1 d . . . . .
 H6 H 0.1881 0.5158 0.5397 0.018 Uiso 1 1 calc R . . . .
 C7 C 0.33143(14) 0.5311(2) 0.55622(14) 0.0162(4) Uani 1 1 d . . . . .
 H7 H 0.3781 0.4777 0.5279 0.019 Uiso 1 1 calc R . . . .
 C8 C 0.33990(14) 0.7036(2) 0.53788(15) 0.0182(4) Uani 1 1 d . . . . .
 C9 C 0.37573(14) 0.7456(3) 0.44851(15) 0.0205(4) Uani 1 1 d . . . . .
 H9A H 0.4283 0.6791 0.4448 0.025 Uiso 1 1 calc R . . . .
 H9B H 0.3986 0.8509 0.4548 0.025 Uiso 1 1 calc R . . . .
 C10 C 0.30003(15) 0.7303(3) 0.35459(15) 0.0204(4) Uani 1 1 d . . . . .
 H10A H 0.2491 0.8008 0.3576 0.024 Uiso 1 1 calc R . . . .
 H10B H 0.3267 0.7621 0.3006 0.024 Uiso 1 1 calc R . . . .
 C11 C 0.22700(14) 0.2928(2) 0.52323(15) 0.0174(4) Uani 1 1 d . . . . .
 C12 C 0.26181(14) 0.2388(3) 0.62354(15) 0.0180(4) Uani 1 1 d . . . . .
 H12 H 0.2859 0.1330 0.6296 0.022 Uiso 1 1 calc R . . . .
 C13 C 0.31325(14) 0.3483(2) 0.69859(15) 0.0175(4) Uani 1 1 d . . . . .
 C14 C 0.35097(14) 0.4905(2) 0.66297(14) 0.0164(4) Uani 1 1 d . . . . .
 C15 C 0.37909(14) 0.2923(3) 0.79096(15) 0.0206(4) Uani 1 1 d . . . . .
 H15A H 0.4159 0.2052 0.7776 0.025 Uiso 1 1 calc R . . . .
 H15B H 0.3440 0.2619 0.8388 0.025 Uiso 1 1 calc R . . . .
 C16 C 0.44328(15) 0.4312(3) 0.82761(15) 0.0210(4) Uani 1 1 d . . . . .
 H16 H 0.4130 0.4947 0.8692 0.025 Uiso 1 1 calc R . . . .
 C17 C 0.44334(15) 0.5203(2) 0.73424(15) 0.0200(4) Uani 1 1 d . . . . .
 O18 O 0.03868(12) 0.5504(2) 0.17987(11) 0.0276(4) Uani 1 1 d . . . . .
 C19 C 0.02559(16) 0.4292(3) 0.37819(16) 0.0268(5) Uani 1 1 d . . . . .
 H19A H 0.0449 0.3622 0.4333 0.040 Uiso 1 1 calc GR . . . .
 H19B H -0.0125 0.3727 0.3251 0.040 Uiso 1 1 calc GR . . . .
 H19C H -0.0103 0.5133 0.3954 0.040 Uiso 1 1 calc GR . . . .
 O20 O 0.25918(10) 0.79622(18) 0.54812(11) 0.0206(3) Uani 1 1 d . . . . .
 C21 C 0.34867(15) 0.8159(3) 0.61724(17) 0.0226(4) Uani 1 1 d . . . . .
 H21A H 0.3542 0.7766 0.6827 0.027 Uiso 1 1 calc R . . . .
 H21B H 0.3839 0.9095 0.6131 0.027 Uiso 1 1 calc R . . . .
 O22 O 0.16208(10) 0.25273(19) 0.58471(11) 0.0203(3) Uani 1 1 d . . . . .
 C23 C 0.23047(16) 0.1843(3) 0.44145(16) 0.0238(4) Uani 1 1 d . . . . .
 H23A H 0.2306 0.0801 0.4642 0.036 Uiso 1 1 calc GR . . . .
 H23B H 0.2867 0.2029 0.4185 0.036 Uiso 1 1 calc GR . . . .
 H23C H 0.1763 0.2005 0.3892 0.036 Uiso 1 1 calc GR . . . .
 O24 O 0.27155(10) 0.49461(18) 0.71004(10) 0.0186(3) Uani 1 1 d . . . . .
 C25 C 0.54187(17) 0.3897(3) 0.88410(19) 0.0308(5) Uani 1 1 d . . . . .
 H25A H 0.5761 0.3430 0.8409 0.046 Uiso 1 1 calc GR . . . .
 H25B H 0.5377 0.3186 0.9351 0.046 Uiso 1 1 calc GR . . . .
 H25C H 0.5740 0.4812 0.9119 0.046 Uiso 1 1 calc GR . . . .
 O26 O 0.50916(11) 0.5889(2) 0.71531(12) 0.0287(4) Uani 1 1 d . . . . .
 O101 O 0.0000 0.7484(4) 0.0000 0.0504(8) Uani 1 2 d S T P . .
 H101 H 0.0000 0.6800 0.0500 0.076 Uiso 1 1 d R . . . .

loop_
  _atom_site_aniso_label
  _atom_site_aniso_U_11
  _atom_site_aniso_U_22
  _atom_site_aniso_U_33
  _atom_site_aniso_U_23
  _atom_site_aniso_U_13
  _atom_site_aniso_U_12
 O1 0.0254(8) 0.0241(9) 0.0168(7) 0.0017(6) 0.0074(6) -0.0024(6)
 C2 0.0248(10) 0.0174(10) 0.0201(9) -0.0018(8) 0.0075(8) -0.0024(8)
 C3 0.0223(9) 0.0163(10) 0.0189(9) -0.0006(8) 0.0071(7) -0.0021(8)
 C4 0.0225(9) 0.0116(10) 0.0186(9) -0.0002(7) 0.0087(7) -0.0006(8)
 C5 0.0206(9) 0.0191(11) 0.0183(9) 0.0029(8) 0.0071(8) 0.0007(8)
 C6 0.0178(9) 0.0131(10) 0.0162(9) 0.0001(7) 0.0059(7) -0.0011(7)
 C7 0.0167(9) 0.0144(10) 0.0187(9) 0.0008(7) 0.0067(7) -0.0010(7)
 C8 0.0167(9) 0.0160(11) 0.0223(10) 0.0002(8) 0.0049(7) -0.0007(7)
 C9 0.0184(9) 0.0198(11) 0.0241(10) 0.0046(8) 0.0066(8) -0.0027(8)
 C10 0.0209(10) 0.0206(11) 0.0215(10) 0.0047(8) 0.0085(8) -0.0023(8)
 C11 0.0196(9) 0.0146(10) 0.0199(9) 0.0004(8) 0.0085(7) -0.0021(8)
 C12 0.0187(9) 0.0150(10) 0.0224(10) 0.0015(8) 0.0089(8) -0.0002(7)
 C13 0.0194(9) 0.0157(10) 0.0197(10) 0.0018(8) 0.0098(8) 0.0029(7)
 C14 0.0188(9) 0.0137(9) 0.0182(9) -0.0002(8) 0.0069(7) 0.0017(8)
 C15 0.0216(10) 0.0213(11) 0.0197(9) 0.0046(8) 0.0066(8) 0.0022(8)
 C16 0.0217(10) 0.0213(11) 0.0199(9) 0.0009(8) 0.0048(8) 0.0021(8)
 C17 0.0219(10) 0.0164(11) 0.0219(10) 0.0003(8) 0.0056(8) 0.0013(8)
 O18 0.0308(8) 0.0315(9) 0.0193(7) 0.0001(6) 0.0028(6) -0.0030(7)
 C19 0.0218(10) 0.0346(13) 0.0244(10) 0.0026(10) 0.0064(8) -0.0074(9)
 O20 0.0199(7) 0.0160(7) 0.0257(7) -0.0008(6) 0.0048(6) 0.0020(6)
 C21 0.0234(10) 0.0168(11) 0.0262(11) -0.0025(8) 0.0029(8) -0.0007(8)
 O22 0.0191(7) 0.0210(8) 0.0222(7) 0.0037(6) 0.0078(5) -0.0033(6)
 C23 0.0323(11) 0.0162(10) 0.0242(10) -0.0021(8) 0.0093(9) -0.0018(9)
 O24 0.0198(7) 0.0176(8) 0.0202(7) -0.0005(6) 0.0083(5) 0.0032(6)
 C25 0.0246(11) 0.0320(14) 0.0328(12) 0.0074(10) 0.0001(9) -0.0001(10)
 O26 0.0232(8) 0.0325(10) 0.0292(8) 0.0064(7) 0.0033(6) -0.0063(7)
 O101 0.067(2) 0.0351(17) 0.0461(16) 0.000 0.0057(14) 0.000

_geom_special_details
;
 All esds (except the esd in the dihedral angle between two l.s. planes)
 are estimated using the full covariance matrix.  The cell esds are taken
 into account individually in the estimation of esds in distances, angles
 and torsion angles; correlations between esds in cell parameters are only
 used when they are defined by crystal symmetry.  An approximate (isotropic)
 treatment of cell esds is used for estimating esds involving l.s. planes.
;
loop_
  _geom_bond_atom_site_label_1
  _geom_bond_atom_site_label_2
  _geom_bond_distance
  _geom_bond_site_symmetry_2
  _geom_bond_publ_flag
 O1 C2 1.353(3) . ?
 O1 C5 1.456(2) . ?
 C2 C3 1.467(3) . ?
 C2 O18 1.213(3) . ?
 C3 C4 1.333(3) . ?
 C3 C19 1.496(3) . ?
 C4 C5 1.509(3) . ?
 C4 C6 1.514(3) . ?
 C5 H5 0.9800 . ?
 C5 C10 1.523(3) . ?
 C6 H6 0.9800 . ?
 C6 C7 1.552(3) . ?
 C6 C11 1.543(3) . ?
 C7 H7 0.9800 . ?
 C7 C8 1.530(3) . ?
 C7 C14 1.509(3) . ?
 C8 C9 1.514(3) . ?
 C8 O20 1.459(2) . ?
 C8 C21 1.468(3) . ?
 C9 H9A 0.9700 . ?
 C9 H9B 0.9700 . ?
 C9 C10 1.525(3) . ?
 C10 H10A 0.9700 . ?
 C10 H10B 0.9700 . ?
 C11 C12 1.467(3) . ?
 C11 O22 1.462(2) . ?
 C11 C23 1.499(3) . ?
 C12 H12 0.9800 . ?
 C12 C13 1.493(3) . ?
 C12 O22 1.437(2) . ?
 C13 C14 1.484(3) . ?
 C13 C15 1.513(3) . ?
 C13 O24 1.433(2) . ?
 C14 C17 1.509(3) . ?
 C14 O24 1.459(2) . ?
 C15 H15A 0.9700 . ?
 C15 H15B 0.9700 . ?
 C15 C16 1.542(3) . ?
 C16 H16 0.9800 . ?
 C16 C17 1.527(3) . ?
 C16 C25 1.520(3) . ?
 C17 O26 1.209(3) . ?
 C19 H19A 0.9600 . ?
 C19 H19B 0.9600 . ?
 C19 H19C 0.9600 . ?
 O20 C21 1.451(3) . ?
 C21 H21A 0.9700 . ?
 C21 H21B 0.9700 . ?
 C23 H23A 0.9600 . ?
 C23 H23B 0.9600 . ?
 C23 H23C 0.9600 . ?
 C25 H25A 0.9600 . ?
 C25 H25B 0.9600 . ?
 C25 H25C 0.9600 . ?
 O101 H101 0.92000 . ?

loop_
  _geom_angle_atom_site_label_1
  _geom_angle_atom_site_label_2
  _geom_angle_atom_site_label_3
  _geom_angle
  _geom_angle_site_symmetry_1
  _geom_angle_site_symmetry_3
  _geom_angle_publ_flag
 C2 O1 C5 109.40(16) . . ?
 O1 C2 C3 109.13(18) . . ?
 O18 C2 O1 121.38(19) . . ?
 O18 C2 C3 129.5(2) . . ?
 C2 C3 C19 121.18(19) . . ?
 C4 C3 C2 108.36(18) . . ?
 C4 C3 C19 130.45(19) . . ?
 C3 C4 C5 109.24(17) . . ?
 C3 C4 C6 124.59(18) . . ?
 C5 C4 C6 126.14(17) . . ?
 O1 C5 C4 103.69(16) . . ?
 O1 C5 H5 110.0 . . ?
 O1 C5 C10 105.56(17) . . ?
 C4 C5 H5 110.0 . . ?
 C4 C5 C10 117.33(17) . . ?
 C10 C5 H5 110.0 . . ?
 C4 C6 H6 106.2 . . ?
 C4 C6 C7 115.38(16) . . ?
 C4 C6 C11 111.49(17) . . ?
 C7 C6 H6 106.2 . . ?
 C11 C6 H6 106.2 . . ?
 C11 C6 C7 110.80(16) . . ?
 C6 C7 H7 107.7 . . ?
 C8 C7 C6 111.83(16) . . ?
 C8 C7 H7 107.7 . . ?
 C14 C7 C6 108.49(16) . . ?
 C14 C7 H7 107.7 . . ?
 C14 C7 C8 113.13(17) . . ?
 C9 C8 C7 115.64(18) . . ?
 O20 C8 C7 115.17(16) . . ?
 O20 C8 C9 112.79(17) . . ?
 O20 C8 C21 59.43(13) . . ?
 C21 C8 C7 121.19(19) . . ?
 C21 C8 C9 119.20(19) . . ?
 C8 C9 H9A 109.1 . . ?
 C8 C9 H9B 109.1 . . ?
 C8 C9 C10 112.58(17) . . ?
 H9A C9 H9B 107.8 . . ?
 C10 C9 H9A 109.1 . . ?
 C10 C9 H9B 109.1 . . ?
 C5 C10 C9 115.02(18) . . ?
 C5 C10 H10A 108.5 . . ?
 C5 C10 H10B 108.5 . . ?
 C9 C10 H10A 108.5 . . ?
 C9 C10 H10B 108.5 . . ?
 H10A C10 H10B 107.5 . . ?
 C12 C11 C6 116.45(18) . . ?
 C12 C11 C23 118.46(19) . . ?
 O22 C11 C6 113.04(17) . . ?
 O22 C11 C12 58.76(12) . . ?
 O22 C11 C23 116.47(17) . . ?
 C23 C11 C6 119.11(17) . . ?
 C11 C12 H12 115.0 . . ?
 C11 C12 C13 119.24(19) . . ?
 C13 C12 H12 115.0 . . ?
 O22 C12 C11 60.45(12) . . ?
 O22 C12 H12 115.0 . . ?
 O22 C12 C13 121.24(18) . . ?
 C12 C13 C15 121.64(19) . . ?
 C14 C13 C12 117.07(17) . . ?
 C14 C13 C15 110.34(18) . . ?
 O24 C13 C12 119.15(17) . . ?
 O24 C13 C14 59.99(12) . . ?
 O24 C13 C15 112.99(17) . . ?
 C13 C14 C7 122.06(17) . . ?
 C13 C14 C17 105.06(17) . . ?
 C17 C14 C7 124.27(17) . . ?
 O24 C14 C7 117.27(16) . . ?
 O24 C14 C13 58.24(12) . . ?
 O24 C14 C17 111.89(15) . . ?
 C13 C15 H15A 110.8 . . ?
 C13 C15 H15B 110.8 . . ?
 C13 C15 C16 104.81(18) . . ?
 H15A C15 H15B 108.9 . . ?
 C16 C15 H15A 110.8 . . ?
 C16 C15 H15B 110.8 . . ?
 C15 C16 H16 108.6 . . ?
 C17 C16 C15 103.05(17) . . ?
 C17 C16 H16 108.6 . . ?
 C25 C16 C15 114.8(2) . . ?
 C25 C16 H16 108.6 . . ?
 C25 C16 C17 112.78(19) . . ?
 C14 C17 C16 108.25(17) . . ?
 O26 C17 C14 124.75(19) . . ?
 O26 C17 C16 126.5(2) . . ?
 C3 C19 H19A 109.5 . . ?
 C3 C19 H19B 109.5 . . ?
 C3 C19 H19C 109.5 . . ?
 H19A C19 H19B 109.5 . . ?
 H19A C19 H19C 109.5 . . ?
 H19B C19 H19C 109.5 . . ?
 C21 O20 C8 60.60(13) . . ?
 C8 C21 H21A 117.8 . . ?
 C8 C21 H21B 117.8 . . ?
 O20 C21 C8 59.97(13) . . ?
 O20 C21 H21A 117.8 . . ?
 O20 C21 H21B 117.8 . . ?
 H21A C21 H21B 114.9 . . ?
 C12 O22 C11 60.79(12) . . ?
 C11 C23 H23A 109.5 . . ?
 C11 C23 H23B 109.5 . . ?
 C11 C23 H23C 109.5 . . ?
 H23A C23 H23B 109.5 . . ?
 H23A C23 H23C 109.5 . . ?
 H23B C23 H23C 109.5 . . ?
 C13 O24 C14 61.77(13) . . ?
 C16 C25 H25A 109.5 . . ?
 C16 C25 H25B 109.5 . . ?
 C16 C25 H25C 109.5 . . ?
 H25A C25 H25B 109.5 . . ?
 H25A C25 H25C 109.5 . . ?
 H25B C25 H25C 109.5 . . ?

_shelx_res_file
;
TITL ck-cf12-1cc_numabs_a.res in I2
REM Old TITL CK-CF12-1CC_numabs in I2
REM SHELXT solution in I2
REM R1 0.080, Rweak 0.035, Alpha 0.009, Orientation as input
REM Flack x = 0.172 ( 0.046 ) from Parsons' quotients
REM Formula found by SHELXT: C40 O13
CELL 1.54184 14.5703 8.6823 14.1008 90 103.077 90
ZERR 2 0.0002 0.0001 0.0002 0 0.001 0
LATT -2
SYMM -X,+Y,-Z
SFAC C H O
UNIT 80 92 26

L.S. 4 0 0
PLAN  20
BOND $H
list 4
fmap 2 53
ACTA
TEMP -153.15
SHEL 50 0.8
REM <olex2.extras>
REM <HklSrc "%.\\CK-CF12-1CC_numabs.hkl">
REM </olex2.extras>

WGHT    0.049000    1.017400
FVAR       0.78472
O1    3    0.193783    0.579519    0.238965    11.00000    0.02544    0.02414 =
         0.01683    0.00168    0.00738   -0.00240
C2    1    0.106272    0.540467    0.248012    11.00000    0.02480    0.01735 =
         0.02006   -0.00177    0.00752   -0.00243
C3    1    0.110750    0.490603    0.348373    11.00000    0.02227    0.01634 =
         0.01887   -0.00062    0.00705   -0.00207
C4    1    0.198971    0.508307    0.399542    11.00000    0.02248    0.01159 =
         0.01857   -0.00020    0.00870   -0.00061
C5    1    0.259035    0.569302    0.333620    11.00000    0.02064    0.01914 =
         0.01827    0.00285    0.00706    0.00069
AFIX  13
H5    2    0.309391    0.495839    0.330719    11.00000   -1.20000
AFIX   0
C6    1    0.232739    0.467782    0.506200    11.00000    0.01783    0.01314 =
         0.01620    0.00009    0.00589   -0.00111
AFIX  13
H6    2    0.188061    0.515791    0.539735    11.00000   -1.20000
AFIX   0
C7    1    0.331428    0.531084    0.556223    11.00000    0.01668    0.01445 =
         0.01868    0.00082    0.00671   -0.00099
AFIX  13
H7    2    0.378120    0.477665    0.527900    11.00000   -1.20000
AFIX   0
C8    1    0.339901    0.703604    0.537876    11.00000    0.01666    0.01597 =
         0.02230    0.00022    0.00495   -0.00069
C9    1    0.375732    0.745575    0.448510    11.00000    0.01845    0.01985 =
         0.02414    0.00460    0.00661   -0.00273
AFIX  23
H9A   2    0.428332    0.679125    0.444830    11.00000   -1.20000
H9B   2    0.398593    0.850850    0.454790    11.00000   -1.20000
AFIX   0
C10   1    0.300028    0.730343    0.354591    11.00000    0.02087    0.02056 =
         0.02148    0.00468    0.00851   -0.00233
AFIX  23
H10A  2    0.249111    0.800840    0.357573    11.00000   -1.20000
H10B  2    0.326701    0.762078    0.300580    11.00000   -1.20000
AFIX   0
C11   1    0.227004    0.292781    0.523230    11.00000    0.01963    0.01465 =
         0.01990    0.00040    0.00854   -0.00211
C12   1    0.261813    0.238787    0.623537    11.00000    0.01870    0.01496 =
         0.02238    0.00153    0.00894   -0.00024
AFIX  13
H12   2    0.285858    0.132981    0.629645    11.00000   -1.20000
AFIX   0
C13   1    0.313254    0.348347    0.698590    11.00000    0.01943    0.01575 =
         0.01974    0.00185    0.00981    0.00288
C14   1    0.350971    0.490549    0.662972    11.00000    0.01876    0.01371 =
         0.01819   -0.00018    0.00695    0.00172
C15   1    0.379090    0.292330    0.790957    11.00000    0.02163    0.02128 =
         0.01971    0.00461    0.00657    0.00219
AFIX  23
H15A  2    0.415898    0.205182    0.777647    11.00000   -1.20000
H15B  2    0.344034    0.261912    0.838764    11.00000   -1.20000
AFIX   0
C16   1    0.443283    0.431215    0.827605    11.00000    0.02171    0.02131 =
         0.01995    0.00086    0.00482    0.00213
AFIX  13
H16   2    0.413007    0.494720    0.869237    11.00000   -1.20000
AFIX   0
C17   1    0.443345    0.520289    0.734239    11.00000    0.02194    0.01645 =
         0.02190    0.00033    0.00558    0.00130
O18   3    0.038684    0.550441    0.179872    11.00000    0.03080    0.03149 =
         0.01929    0.00013    0.00280   -0.00300
C19   1    0.025587    0.429198    0.378192    11.00000    0.02179    0.03465 =
         0.02442    0.00261    0.00643   -0.00744
AFIX 137
H19A  2    0.044903    0.362188    0.433252    11.00000   -1.50000
H19B  2   -0.012546    0.372723    0.325086    11.00000   -1.50000
H19C  2   -0.010261    0.513268    0.395378    11.00000   -1.50000
AFIX   0
O20   3    0.259181    0.796218    0.548116    11.00000    0.01987    0.01599 =
         0.02575   -0.00077    0.00481    0.00195
C21   1    0.348670    0.815910    0.617237    11.00000    0.02337    0.01685 =
         0.02622   -0.00255    0.00291   -0.00073
AFIX  23
H21A  2    0.354168    0.776636    0.682684    11.00000   -1.20000
H21B  2    0.383941    0.909459    0.613072    11.00000   -1.20000
AFIX   0
O22   3    0.162079    0.252731    0.584709    11.00000    0.01908    0.02096 =
         0.02221    0.00374    0.00779   -0.00328
C23   1    0.230472    0.184321    0.441446    11.00000    0.03233    0.01616 =
         0.02420   -0.00212    0.00935   -0.00185
AFIX 137
H23A  2    0.230592    0.080080    0.464176    11.00000   -1.50000
H23B  2    0.286719    0.202882    0.418549    11.00000   -1.50000
H23C  2    0.176326    0.200520    0.389220    11.00000   -1.50000
AFIX   0
O24   3    0.271551    0.494606    0.710038    11.00000    0.01980    0.01764 =
         0.02021   -0.00047    0.00831    0.00317
C25   1    0.541870    0.389670    0.884102    11.00000    0.02456    0.03196 =
         0.03279    0.00743    0.00012   -0.00011
AFIX 137
H25A  2    0.576139    0.342983    0.840938    11.00000   -1.50000
H25B  2    0.537744    0.318581    0.935117    11.00000   -1.50000
H25C  2    0.573993    0.481207    0.911934    11.00000   -1.50000
AFIX   0
O26   3    0.509158    0.588858    0.715313    11.00000    0.02319    0.03250 =
         0.02919    0.00641    0.00326   -0.00629

O101  3    0.000000    0.748421    0.000000    10.50000    0.06663    0.03514 =
         0.04610    0.00000    0.00567    0.00000
H101  2   10.000000   10.680000   10.050000    11.00000   -1.50000
HKLF 4

REM  ck-cf12-1cc_numabs_a.res in I2
REM R1 =  0.0306 for    3392 Fo > 4sig(Fo)  and  0.0309 for all    3425 data
REM    243 parameters refined using      1 restraints

END

WGHT      0.0490      1.0174

REM Highest difference peak  0.619,  deepest hole -0.172,  1-sigma level  0.039
Q1    1   0.0322  0.8175  0.0719  11.00000  0.05    0.62
Q2    1   0.4424  0.4869  0.7842  11.00000  0.05    0.23
Q3    1   0.2231  0.3788  0.5062  11.00000  0.05    0.19
Q4    1   0.3365  0.6208  0.5554  11.00000  0.05    0.19
Q5    1   0.3460  0.5041  0.6117  11.00000  0.05    0.18
Q6    1   0.2372  0.5503  0.3753  11.00000  0.05    0.18
Q7    1   0.1038  0.5322  0.3029  11.00000  0.05    0.17
Q8    1   0.3915  0.5109  0.6974  11.00000  0.05    0.17
Q9    1   0.2845  0.2968  0.6545  11.00000  0.05    0.17
Q10   1   0.2196  0.2535  0.4773  11.00000  0.05    0.17
Q11   1   0.0398  0.6822  0.0566  11.00000  0.05    0.16
Q12   1   0.3386  0.4123  0.6740  11.00000  0.05    0.16
Q13   1   0.2763  0.2738  0.5717  11.00000  0.05    0.15
Q14   1   0.1642  0.4665  0.3733  11.00000  0.05    0.15
Q15   1   0.3664  0.7460  0.5836  11.00000  0.05    0.15
Q16   1   0.2190  0.4931  0.4522  11.00000  0.05    0.15
Q17   1   0.3491  0.3173  0.7427  11.00000  0.05    0.15
Q18   1   0.5000  0.1868  1.0000  10.50000  0.05    0.15
Q19   1   0.4124  0.3632  0.8133  11.00000  0.05    0.14
Q20   1   0.0093  0.2910  0.3309  11.00000  0.05    0.14
;
_shelx_res_checksum                61363
_shelx_hkl_file
;
   0  -9  -5  171.69    5.02
   0  -9  -7   32.39    1.88
   0  -9  -7   30.49    1.94
   0  -9  -9   50.43    2.06
   0  -9  -9   49.65    2.15
   0  -8  -6  192.77    6.09
   0  -8  -6  200.79    6.51
   0  -8  -8   69.32    3.46
   0  -8  -8   77.32    3.42
   0  -8  -8   72.78    3.10
   0  -8 -10   78.68    3.21
   0  -8 -10   75.29    3.09
   0  -8 -10   78.84    2.74
   0  -7  -1  163.99    6.75
   0  -7   1  173.37    6.68
   0  -7  -3  534.41   13.95
   0  -7  -7  321.59    8.74
   0  -7  -7  315.01    8.92
   0  -7  -9   44.16    2.85
   0  -7  -9   44.21    2.96
   0  -7  -9   45.01    3.09
   0  -7 -11    4.94    1.13
   0  -7 -11    6.68    1.09
   0  -7 -13   14.36    0.97
   0  -6   0  148.67    5.74
   0  -6  -2  196.57    7.06
   0  -6   2  223.43    6.99
   0  -6  -4   27.43    2.70
   0  -6  -6  174.64    6.28
   0  -6  -6  200.31    7.75
   0  -6  -8  104.64    4.58
   0  -6  -8  104.92    4.94
   0  -6  -8  100.29    4.75
   0  -6 -10  169.24    6.24
   0  -6 -10  181.52    6.54
   0  -6 -10  174.84    6.40
   0  -6 -12   57.74    3.04
   0  -6 -12   54.41    2.97
   0  -6 -12   51.88    2.86
   0  -6 -14   95.54    2.64
   0  -5   1  518.22    9.81
   0  -5  -1  498.07   11.30
   0  -5  -3   57.56    3.35
   0  -5  -5  275.47    8.51
   0  -5  -7  501.10   11.84
   0  -5  -7  524.60   12.23
   0  -5  -7  516.68   13.13
   0  -5  -9  578.18   13.56
   0  -5  -9  587.50   13.71
   0  -5  -9  579.98   14.48
   0  -5  -9  561.83   13.41
   0  -5  -9  572.44   13.21
   0  -5 -11  188.99    6.69
   0  -5 -11  196.27    6.84
   0  -5 -11  188.49    6.71
   0  -5 -13  121.32    4.21
   0  -5 -13  119.02    4.55
   0  -5 -15  204.25    4.56
   0  -4  -2 2708.04   42.80
   0  -4   2 2821.78   40.91
   0  -4  -4 1282.45   22.53
   0  -4  -6  284.40    8.23
   0  -4  -8   74.68    3.94
   0  -4  -8   74.18    4.14
   0  -4 -10   65.11    3.99
   0  -4 -10   63.55    3.83
   0  -4 -10   60.08    3.67
   0  -4 -10   56.39    3.64
   0  -4 -10   59.38    3.85
   0  -4 -12   38.85    2.97
   0  -4 -12   35.92    2.70
   0  -4 -12   35.12    2.78
   0  -4 -14  111.07    4.21
   0  -4 -16   41.38    1.63
   0  -3  -1 4360.30   64.07
   0  -3   1 4531.76   63.62
   0  -3  -3  497.59    9.94
   0  -3  -5  665.31   13.07
   0  -3  -7   57.42    3.16
   0  -3  -9  189.76    6.47
   0  -3  -9  186.77    6.47
   0  -3  -9  184.07    6.32
   0  -3  -9  170.93    6.41
   0  -3  -9  186.24    6.44
   0  -3 -11  458.26   11.57
   0  -3 -11  480.28   11.44
   0  -3 -11  474.16   11.83
   0  -3 -11  471.19   11.22
   0  -3 -13   74.80    3.68
   0  -3 -13   77.16    3.98
   0  -3 -15   14.98    1.27
   0  -3 -15   11.99    1.42
   0  -2   0  752.42   11.64
   0  -2  -4 2009.68   30.77
   0  -2  -6  771.46   14.13
   0  -2  -8  176.69    5.58
   0  -2 -10  488.11   11.69
   0  -2 -10  511.83   11.71
   0  -2 -10  486.10   11.49
   0  -2 -10  484.81   11.24
   0  -2 -12  822.26   16.94
   0  -2 -12  807.66   16.82
   0  -2 -12  834.23   16.22
   0  -2 -14   58.28    3.30
   0  -2 -14   58.95    3.25
   0  -2 -16    4.67    0.81
   0  -2 -16    4.93    0.85
   0  -1  -3 1031.40   15.97
   0  -1  -5 1170.68   18.53
   0  -1  -5 1161.76   17.14
   0  -1  -7   68.37    2.75
   0  -1  -9  570.76   11.37
   0  -1 -11  744.50   16.20
   0  -1 -11  741.27   15.36
   0  -1 -11  727.68   15.55
   0  -1 -13  221.72    7.25
   0  -1 -15   50.56    2.86
   0  -1 -15   51.78    2.77
   0  -1 -17   98.85    2.65
   0   0  -2  818.26   11.85
   0   0  -2  795.46   12.03
   0   0  -2  818.36   11.64
   0   0  -4   12.68    0.70
   0   0  -4   14.38    0.66
   0   0  -4   12.44    0.78
   0   0  -6    1.32    0.36
   0   0  -6    2.02    0.51
   0   0  -8   60.59    2.40
   0   0  -8   55.56    2.49
   0   0 -10  175.63    6.09
   0   0 -12   62.74    3.80
   0   0 -12   64.69    3.78
   0   0 -14   44.54    2.79
   0   0 -14   42.84    2.96
   0   0 -16   16.11    1.49
   0   0 -16   14.83    1.22
   0   1  -1 3256.48   46.20
   0   1  -3 1007.25   15.43
   0   1  -3 1036.28   15.36
   0   1  -5 1191.21   18.41
   0   1  -5 1158.75   18.51
   0   1  -7   67.45    2.72
   0   1  -7   60.24    2.65
   0   1  -9  500.61   10.78
   0   1  -9  521.68   11.11
   0   1 -11  720.17   14.80
   0   1 -11  748.10   15.40
   0   1 -11  745.45   15.72
   0   1 -13  231.53    6.90
   0   1 -13  241.99    7.69
   0   1 -15   52.79    2.98
   0   1 -15   51.78    2.50
   0   1 -17  114.67    3.13
   0   2   0  776.42   10.52
   0   2   0  539.45   10.41
   0   2  -4 2007.21   30.37
   0   2  -4 2035.19   29.29
   0   2  -4 1961.87   30.26
   0   2  -6  827.19   14.44
   0   2  -6  808.81   13.64
   0   2  -8  217.16    5.48
   0   2  -8  173.41    5.50
   0   2 -10  500.42   11.51
   0   2 -10  504.76   11.75
   0   2 -12  844.67   16.07
   0   2 -12  832.88   17.35
   0   2 -14   58.40    3.39
   0   2  16    4.66    0.73
   0   2 -16    5.02    0.89
   0   3   1 4632.12   65.17
   0   3   1 4703.77   65.81
   0   3  -1 4512.17   65.46
   0   3  -3  515.62    9.56
   0   3   3  517.46    8.92
   0   3  -3  508.68    9.88
   0   3  -3  504.25    7.63
   0   3  -5  649.59   12.50
   0   3  -5  661.34   12.29
   0   3  -7   59.89    3.01
   0   3  -9  179.46    6.12
   0   3 -11  471.30   11.45
   0   3 -11  460.72   11.66
   0   3  11  486.54   12.12
   0   3 -13   79.27    3.99
   0   3 -15   13.11    1.42
   0   4  -2 2759.02   41.39
   0   4  -2 2739.13   42.28
   0   4   2 2728.67   41.33
   0   4  -4 1254.63   21.15
   0   4  -4 1243.29   21.77
   0   4  -6  285.30    7.58
   0   4  -8   81.48    4.02
   0   4  10   55.36    3.69
   0   4 -10   58.38    3.62
   0   4 -10   56.80    3.35
   0   4  12   37.07    2.85
   0   4 -12   40.04    2.78
   0   4 -14  112.12    4.03
   0   4  16   40.03    1.80
   0   5   1  510.57   10.98
   0   5  -1  513.29   10.52
   0   5  -1  506.41   11.37
   0   5  -3   65.14    3.17
   0   5   3   66.40    3.00
   0   5  -3   72.14    3.71
   0   5  -5  277.40    7.75
   0   5  -5  276.60    8.25
   0   5   7  518.04   12.68
   0   5  -7  524.14   12.79
   0   5  -7  515.79   12.30
   0   5  -9  557.86   13.68
   0   5   9  571.09   13.75
   0   5  -9  564.42   12.24
   0   5  11  189.88    6.80
   0   5 -11  197.52    6.16
   0   5  13  120.28    4.22
   0   5  13  125.23    5.08
   0   5  15  199.04    4.96
   0   6   0  155.43    5.87
   0   6  -2  206.60    6.47
   0   6  -2  207.22    7.20
   0   6  -4   33.26    2.77
   0   6  -4   30.38    2.48
   0   6  -4   32.56    2.73
   0   6  -4   36.01    2.68
   0   6   4   31.11    2.53
   0   6   4   27.60    2.52
   0   6   6  185.61    6.88
   0   6  -6  198.37    7.29
   0   6   6  194.03    6.99
   0   6  -6  184.57    6.76
   0   6  -8   99.11    5.18
   0   6   8  105.14    5.21
   0   6   8  110.02    5.25
   0   6  10  171.13    6.39
   0   6  10  182.02    6.85
   0   6  12   52.92    3.19
   0   6  12   55.59    2.87
   0   6  14   93.33    3.13
   0   7   1  160.89    5.97
   0   7  -1  164.27    6.12
   0   7   1  165.63    6.08
   0   7   1  175.82    6.23
   0   7  -1  165.33    6.28
   0   7  -1  174.74    6.06
   0   7  -3  527.17   13.16
   0   7  -3  537.51   12.41
   0   7   3  528.63   12.57
   0   7  -3  549.45   12.88
   0   7  -3  505.29   12.56
   0   7   3  526.09   12.75
   0   7  -3  546.08   13.14
   0   7   5  486.15   11.99
   0   7  -5  476.38   12.51
   0   7   5  476.66   11.97
   0   7   5  474.70   12.17
   0   7   7  316.32    9.37
   0   7  -7  319.47    9.83
   0   7   7  339.95    9.70
   0   7   9   43.55    3.14
   0   7   9   46.23    3.12
   0   7  11    8.67    1.20
   0   7  11    6.91    1.11
   0   7  11    5.80    1.19
   0   8   0    0.88    0.96
   0   8   0    2.16    1.14
   0   8   0    0.60    1.00
   0   8   2   37.59    2.92
   0   8  -2   37.49    3.01
   0   8  -2   38.65    2.90
   0   8  -2   34.26    2.70
   0   8   2   36.73    2.83
   0   8   4  134.23    5.54
   0   8   4  125.75    5.31
   0   8  -4  129.15    5.59
   0   8   6  200.89    6.62
   0   8   6  194.47    6.71
   0   8   8   69.96    3.42
   0   8   8   69.91    3.53
   0   8  10   72.20    2.84
   0   8  10   74.33    3.00
   0   9  -1  242.71    7.58
   0   9   1  252.05    7.53
   0   9   1  245.69    7.17
   0   9  -1  237.07    7.05
   0   9   1  247.12    7.11
   0   9   3  222.60    6.83
   0   9   3  217.37    6.58
   0   9   5  159.58    5.31
   0   9   7   32.48    2.02
   0  10   0   99.44    3.47
   0  10   2    2.08    0.77
   0  10   2    1.02    0.60
   0  10   4  121.00    3.84
   0  10   4  130.82    3.79
   0  10   6   60.05    2.08
   0  10   6   59.00    2.05
   1 -10  -7  208.61    4.59
  -1 -10  -5   24.37    1.49
   1  -9  -8  150.71    4.40
   1  -9  -8  143.24    3.86
   1  -9  -8  148.54    4.25
   1  -9  -6   37.23    2.25
   1  -9  -4  100.57    3.87
  -1  -9  -6   82.20    3.22
  -1  -9  -6   76.98    2.92
  -1  -9  -8   44.31    2.06
  -1  -9  -8   45.80    2.29
   1  -8 -11  152.04    4.23
   1  -8 -11  161.79    4.36
   1  -8 -11  149.56    3.94
   1  -8  -9  199.28    6.05
   1  -8  -9  204.53    5.61
   1  -8  -9  202.06    5.89
   1  -8  -7   34.52    2.33
   1  -8  -7   34.42    2.54
  -1  -8  -5   93.54    4.15
  -1  -8  -7   63.89    3.03
  -1  -8  -7   58.33    3.11
  -1  -8  -9   83.24    3.42
  -1  -8  -9   87.13    3.59
  -1  -8 -11  156.18    3.75
  -1  -8 -11  167.85    4.13
   1  -7 -12   91.88    3.39
   1  -7 -12   89.62    3.33
   1  -7 -12   92.98    3.44
   1  -7 -10   14.11    1.79
   1  -7 -10   13.91    1.71
   1  -7 -10   12.95    1.63
   1  -7  -8  158.49    6.09
   1  -7  -8  163.27    5.99
   1  -7  -6  162.05    6.01
   1  -7  -4  893.11   19.58
   1  -7  -2  509.34   13.10
  -1  -7   2  492.46   12.73
  -1  -7   0   40.36    3.24
   1  -7   0   36.90    2.96
  -1  -7  -2 1322.19   26.11
  -1  -7  -4  606.81   15.52
  -1  -7  -6   25.24    2.24
  -1  -7  -8  230.43    7.12
  -1  -7  -8  244.89    7.52
  -1  -7  -8  243.77    7.03
  -1  -7 -10   20.65    1.74
  -1  -7 -10   21.05    1.99
  -1  -7 -10   23.08    1.97
  -1  -7 -10   22.47    2.04
  -1  -7 -12  229.38    5.27
  -1  -7 -12  182.04    4.25
   1  -6 -13   48.66    2.39
   1  -6 -13   51.37    2.67
   1  -6 -13   48.54    2.50
   1  -6 -11    7.75    1.52
   1  -6 -11   12.72    1.74
   1  -6 -11    8.16    1.53
   1  -6  -9   83.62    4.44
   1  -6  -9   85.72    4.53
   1  -6  -9   79.74    4.18
   1  -6  -7  145.27    5.68
   1  -6  -7  151.85    6.01
   1  -6  -7  153.24    6.71
   1  -6  -5  751.60   17.04
   1  -6  -3  437.76   11.41
  -1  -6   1 1517.61   27.11
   1  -6  -1 1499.60   26.88
  -1  -6  -1  689.95   15.36
   1  -6   1  688.42   14.57
  -1  -6  -3 1173.24   23.17
  -1  -6  -5  149.63    6.64
  -1  -6  -7  242.30    7.66
  -1  -6  -7  257.51    9.10
  -1  -6  -7  234.04    7.44
  -1  -6  -9  191.62    6.79
  -1  -6  -9  188.87    6.61
  -1  -6  -9  180.78    6.41
  -1  -6 -11   25.74    2.16
  -1  -6 -11   28.32    2.30
  -1  -6 -11   29.58    2.41
  -1  -6 -11   26.92    2.06
  -1  -6 -11   27.59    2.28
  -1  -6 -13   88.03    3.02
  -1  -6 -13   85.85    2.82
   1  -5 -14  191.20    4.68
   1  -5 -12  140.78    5.52
   1  -5 -12  139.17    5.36
   1  -5 -12  141.82    5.56
   1  -5 -10   18.47    2.25
   1  -5 -10   17.12    2.13
   1  -5 -10   15.92    2.11
   1  -5 -10   14.62    2.06
   1  -5 -10   14.86    2.08
   1  -5  -8  227.84    8.12
   1  -5  -8  228.91    7.49
   1  -5  -8  225.29    7.56
   1  -5  -8  216.03    7.33
   1  -5  -6 1623.16   29.31
   1  -5  -4  284.85    8.31
  -1  -5   2 1006.05   17.44
   1  -5  -2 1037.94   19.03
  -1  -5   0    2.83    0.80
   1  -5   0   18.74    1.71
  -1  -5  -2   47.24    3.01
   1  -5   2   46.63    2.52
  -1  -5  -4  573.70   13.33
  -1  -5  -6  325.29    9.78
  -1  -5  -8   42.51    3.39
  -1  -5  -8   40.50    3.05
  -1  -5  -8   41.95    2.98
  -1  -5  -8   36.48    2.71
  -1  -5  -8   40.27    2.96
  -1  -5 -10  141.68    5.75
  -1  -5 -10  139.15    5.71
  -1  -5 -10  135.30    5.68
  -1  -5 -12  216.70    6.66
  -1  -5 -12  210.34    6.54
  -1  -5 -12  202.45    6.27
  -1  -5 -14   59.15    2.48
   1  -4 -15   26.24    1.81
   1  -4 -13  367.04    8.74
   1  -4 -13  360.02    8.97
   1  -4 -13  362.76    9.51
   1  -4 -13  355.43    8.56
   1  -4 -11  142.19    5.88
   1  -4 -11  154.88    5.94
   1  -4 -11  139.85    5.94
   1  -4 -11  150.97    5.54
   1  -4  -9  158.09    6.31
   1  -4  -9  167.51    6.38
   1  -4  -9  182.97    6.55
   1  -4  -9  172.41    6.74
   1  -4  -9  172.68    6.45
   1  -4  -7  277.82    8.28
   1  -4  -5  394.57    9.63
   1  -4  -3 5870.20   86.11
  -1  -4   1  735.66   12.85
   1  -4  -1  726.45   13.57
  -1  -4  -1 1453.66   23.50
   1  -4   1 1458.54   23.44
   1  -4   1 1460.01   22.02
  -1  -4  -3  116.41    4.45
  -1  -4  -5 1282.80   23.23
  -1  -4  -7  228.12    7.47
  -1  -4  -9   38.51    2.95
  -1  -4  -9   36.72    2.83
  -1  -4  -9   33.25    2.70
  -1  -4  -9   35.29    2.79
  -1  -4 -11  102.81    4.74
  -1  -4 -11  100.70    4.81
  -1  -4 -11  105.94    4.93
  -1  -4 -13  454.15    9.70
  -1  -4 -15    9.45    1.04
   1  -3 -16   21.53    1.47
   1  -3 -16   18.39    1.17
   1  -3 -14  162.83    5.54
   1  -3 -14  166.27    5.47
   1  -3 -12  160.44    6.04
   1  -3 -12  160.18    5.93
   1  -3 -12  160.72    6.19
   1  -3 -12  162.13    5.80
   1  -3 -10  135.31    5.56
   1  -3 -10  141.27    5.67
   1  -3 -10  131.89    5.43
   1  -3 -10  138.53    5.92
   1  -3 -10  131.37    5.28
   1  -3 -10  136.17    5.65
   1  -3 -10  139.90    5.47
   1  -3  -8  479.03   11.29
   1  -3  -6  465.70   10.36
   1  -3  -4  435.81    9.27
   1  -3  -2  377.32    7.79
   1  -3   0  957.99   14.44
   1  -3   0  944.34   15.37
   1  -3   2  409.91    6.65
  -1  -3  -2  384.89    8.03
  -1  -3  -4  845.04   15.41
  -1  -3  -6  206.15    6.22
  -1  -3  -8   40.11    2.78
  -1  -3 -10  238.85    7.62
  -1  -3 -10  231.99    7.83
  -1  -3 -10  229.34    7.31
  -1  -3 -10  236.36    7.52
  -1  -3 -12  468.60   10.65
  -1  -3 -12  446.97   11.23
  -1  -3 -12  444.01   10.77
  -1  -3 -14  456.45   10.32
  -1  -3 -14  460.12    9.52
  -1  -3 -16   13.51    1.06
   1  -2 -17   54.94    1.84
   1  -2 -15  140.79    4.88
   1  -2 -15  145.88    4.90
   1  -2 -13  636.69   14.01
   1  -2 -13  662.43   14.38
   1  -2 -11  190.65    6.66
   1  -2 -11  194.31    6.52
   1  -2 -11  194.47    7.16
   1  -2 -11  196.67    6.27
   1  -2 -11  189.63    6.63
   1  -2  -9  129.37    4.87
   1  -2  -7 3330.64   50.55
   1  -2  -5 2439.08   37.11
   1  -2  -3 2677.08   39.66
  -1  -2  -1 4035.24   57.85
  -1  -2  -3 2925.29   43.30
  -1  -2  -5  351.64    7.68
  -1  -2  -7  420.86    9.25
  -1  -2  -9   28.10    2.38
  -1  -2 -11   31.64    2.80
  -1  -2 -11   29.58    2.50
  -1  -2 -11   31.82    2.64
  -1  -2 -11   31.35    2.42
  -1  -2 -13  122.67    5.06
  -1  -2 -13  125.92    4.95
  -1  -2 -15    6.92    1.05
  -1  -2 -15    6.84    1.13
   1  -1 -16  186.72    4.98
   1  -1 -16  191.21    5.38
   1  -1 -14  185.52    6.42
   1  -1 -14  193.82    6.29
   1  -1 -12    4.47    1.19
   1  -1 -12    3.35    1.27
   1  -1 -12    4.91    1.34
   1  -1 -10  235.20    6.52
   1  -1  -8   48.62    2.49
   1  -1  -6 5899.80   85.05
   1  -1  -4 1669.30   25.28
   1  -1  -2 2838.39   40.81
  -1  -1   0  394.50    5.79
   1  -1   0  377.20    6.06
  -1  -1  -2  206.21    4.20
  -1  -1  -2  210.27    4.14
  -1  -1  -4  256.74    5.33
  -1  -1  -6 2461.93   36.99
  -1  -1  -8  579.30   11.10
  -1  -1 -10  232.53    7.18
  -1  -1 -10  248.62    7.78
  -1  -1 -10  250.05    7.34
  -1  -1 -12  400.96   10.38
  -1  -1 -14   90.08    4.06
  -1  -1 -14   89.77    4.03
  -1  -1 -16  330.62    6.93
  -1  -1 -16  320.80    6.90
   1   0 -17   41.22    1.91
   1   0 -15   97.20    3.75
   1   0 -15   97.66    4.23
   1   0 -13  186.29    6.25
   1   0 -13  184.97    6.69
   1   0 -11 2386.31   39.08
   1   0 -11 2334.28   39.13
   1   0  -9  119.17    3.92
   1   0  -7 3751.43   53.99
   1   0  -7 3660.31   54.32
   1   0  -5 1235.85   18.81
   1   0  -5 1224.33   18.47
   1   0  -5 1232.88   19.07
   1   0  -3   66.02    1.68
   1   0  -3   74.77    1.94
   1   0  -1   51.31    1.18
   1   0  -1   51.47    1.16
  -1   0  -1 1070.11   15.21
  -1   0  -1 1072.93   15.46
  -1   0  -3 1705.96   24.62
  -1   0  -5 7607.72  106.23
  -1   0  -5 7565.64  107.11
  -1   0  -7   58.47    2.78
  -1   0  -7   60.95    2.35
  -1   0  -7   54.63    2.05
  -1   0  -9  334.86    8.67
  -1   0 -11  626.28   14.15
  -1   0 -11  620.31   13.85
  -1   0 -13   78.89    4.15
  -1   0 -13   86.41    4.11
  -1   0 -15    8.87    1.20
  -1   0 -15    6.29    1.21
   1   1 -16  203.50    5.63
   1   1 -14  199.37    6.69
   1   1 -14  191.40    5.79
   1   1 -12    3.50    1.22
   1   1 -12    2.59    0.96
   1   1 -10  224.71    6.66
   1   1 -10  215.45    6.60
   1   1  -8   43.18    2.34
   1   1  -8   44.98    2.25
   1   1  -6 6113.91   87.29
   1   1  -6 6134.98   86.11
   1   1  -6 6140.53   86.92
   1   1  -6 6088.42   87.81
   1   1  -4 1615.62   24.25
   1   1  -4 1614.59   24.68
   1   1  -4 1639.88   23.71
   1   1  -4 1670.10   24.31
   1   1  -2 2832.35   40.69
   1   1  -2 2834.69   40.58
   1   1   0  395.34    5.86
  -1   1   0  376.73    5.95
   1   1   0  385.52    6.09
  -1   1  -2  219.88    3.98
  -1   1  -2  225.21    4.13
  -1   1  -4  266.03    5.34
  -1   1  -4  272.68    5.34
  -1   1  -6 2387.65   36.15
  -1   1  -6 2384.51   35.86
  -1   1  -8  544.33   11.23
  -1   1  -8  555.21   10.86
  -1   1 -10  244.22    7.37
  -1   1 -10  235.34    7.06
  -1   1 -10  232.01    6.82
  -1   1 -12  394.87   10.55
  -1   1 -12  414.46   10.07
  -1   1 -14   88.55    3.71
  -1   1 -14   86.38    4.10
  -1   1 -16  335.92    7.19
  -1   1 -16  309.63    6.22
  -1   2  17   46.98    1.92
   1   2 -15  147.91    5.08
  -1   2  13  677.19   15.10
   1   2 -13  677.60   14.78
   1   2 -11  195.18    6.73
   1   2 -11  191.58    6.61
   1   2  -9  123.49    4.70
   1   2  -7 3337.19   50.00
   1   2  -7 3270.30   49.21
   1   2  -7 3343.39   48.88
   1   2  -5 2325.61   35.74
   1   2  -5 2377.00   35.98
   1   2  -5 2415.46   34.63
   1   2  -5 2323.01   35.59
   1   2  -3 2679.18   37.90
   1   2  -3 2743.44   39.37
   1   2  -3 2675.42   39.65
   1   2  -3 2655.89   39.58
   1   2   1 3951.51   55.67
  -1   2  -1 3940.64   56.72
   1   2   1 3926.46   56.31
  -1   2  -3 2960.34   42.22
  -1   2  -3 2850.16   41.39
   1   2   3 2891.80   41.31
  -1   2  -3 2863.46   42.44
  -1   2  -5  350.57    7.28
  -1   2  -5  351.77    6.79
  -1   2  -7  429.20    9.11
  -1   2  -7  422.21    8.66
  -1   2  -9   27.60    2.11
  -1   2  -9   44.88    2.50
  -1   2 -11   33.73    2.41
  -1   2 -11   26.28    2.43
  -1   2 -13  129.59    5.33
  -1   2 -13  126.45    4.58
  -1   2 -15    4.36    1.07
   1   3 -16   19.31    1.36
  -1   3  16   20.37    1.63
   1   3 -14  178.17    5.81
  -1   3  14  175.42    5.77
   1   3 -12  159.67    5.96
  -1   3  12  175.53    6.72
  -1   3  10  130.99    5.86
   1   3 -10  137.52    5.26
   1   3 -10  141.91    5.59
   1   3  -8  467.65   10.69
   1   3  -6  483.36   10.01
   1   3  -6  460.68    9.98
   1   3  -4  435.36    8.65
   1   3  -4  427.55    8.96
  -1   3   2  392.40    7.53
   1   3  -2  394.94    8.11
   1   3  -2  412.30    7.67
  -1   3   0  925.41   15.41
   1   3   0  927.62   15.43
   1   3   0  913.95   14.63
  -1   3   0  950.33   15.01
  -1   3  -2  421.77    6.75
  -1   3  -2  434.40    8.03
  -1   3  -2  390.93    8.25
   1   3   2  392.32    7.71
   1   3   4  854.05   13.53
  -1   3  -4  851.62   13.21
  -1   3  -4  854.82   14.81
  -1   3  -4  823.54   15.02
  -1   3  -6  197.55    5.66
  -1   3  -8   41.67    2.64
  -1   3 -10  231.00    7.32
  -1   3 -10  234.23    7.42
  -1   3 -12  465.38   11.37
  -1   3 -14  470.07   10.51
   1   3  16   11.01    1.13
  -1   4  15   24.29    1.96
  -1   4  13  358.04    9.57
   1   4 -13  370.19    9.01
   1   4 -11  146.02    5.45
  -1   4  11  140.07    6.10
   1   4  -9  180.11    6.48
   1   4  -9  173.43    5.78
   1   4  -9  163.29    6.28
  -1   4   9  169.77    6.66
   1   4  -7  290.09    7.92
   1   4  -7  276.01    7.91
   1   4  -5  400.14    9.04
   1   4  -5  380.58    9.34
   1   4  -3 5854.37   85.83
   1   4  -3 6014.03   86.89
  -1   4   1  744.41   13.28
   1   4  -1  715.38   12.67
   1   4  -1  712.75   13.55
   1   4   1 1434.88   23.53
  -1   4  -1 1474.41   23.25
  -1   4  -1 1441.94   23.95
   1   4   3  111.67    3.52
  -1   4  -3  111.39    4.20
  -1   4  -3  112.50    3.87
  -1   4  -5 1369.86   23.27
  -1   4  -7  213.20    6.61
  -1   4  -9   37.06    2.79
  -1   4  -9   32.36    2.47
   1   4   9   33.42    2.78
  -1   4 -11  106.47    4.67
   1   4  11  106.64    4.78
  -1   4 -13  454.16   10.32
   1   4  13  455.15   10.10
   1   4  15    6.02    1.00
  -1   5  14  195.57    5.96
  -1   5  14  190.59    5.09
  -1   5  12  137.80    5.54
  -1   5  12  133.58    5.79
  -1   5  10   17.16    2.25
   1   5 -10   15.73    2.07
   1   5 -10   17.57    1.76
   1   5  -8  230.81    7.57
  -1   5   8  223.60    7.81
   1   5  -8  219.85    7.74
   1   5  -6 1735.91   29.28
   1   5  -6 1651.51   29.91
   1   5  -4  272.76    8.16
   1   5  -4  287.79    7.58
   1   5  -2  982.99   17.41
   1   5  -2  952.94   18.39
   1   5   0    2.06    0.90
   1   5   0    2.72    0.74
  -1   5   0    3.24    0.94
  -1   5  -2   47.82    2.96
  -1   5  -2   46.99    2.63
   1   5   2   48.15    2.64
  -1   5  -4  595.67   12.59
  -1   5  -6  340.54    9.15
  -1   5  -8   44.21    3.14
  -1   5  -8   42.10    2.77
  -1   5  -8   40.69    3.18
   1   5   8   42.76    3.17
   1   5  10  142.41    5.71
   1   5  12  193.97    6.90
   1   5  12  198.24    5.88
   1   5  14   57.03    2.83
  -1   6  13   47.63    2.40
  -1   6  13   50.05    2.80
  -1   6  11    5.82    1.51
  -1   6  11    7.62    1.49
  -1   6   9   84.62    4.65
   1   6  -9   85.50    4.72
  -1   6   9   79.11    4.54
   1   6  -7  160.01    6.30
  -1   6   7  163.42    6.47
   1   6  -7  155.99    6.54
  -1   6   7  150.17    6.31
   1   6  -5  711.06   14.96
  -1   6   5  749.97   16.09
   1   6  -5  749.54   15.72
   1   6  -5  737.38   16.29
   1   6  -5  743.63   16.82
  -1   6   5  735.50   15.84
   1   6  -5  722.95   16.09
   1   6  -3  462.92   10.72
   1   6  -3  414.47   11.41
   1   6  -1 1594.04   26.70
   1   6  -1 1558.92   28.22
   1   6   1  686.07   14.74
  -1   6  -3 1211.35   22.28
  -1   6  -5  153.42    6.18
  -1   6  -5  153.92    5.91
   1   6   5  145.62    5.77
   1   6   5  138.08    5.71
  -1   6  -5  145.71    5.63
   1   6   7  253.38    8.32
   1   6   7  253.18    8.17
  -1   6  -7  242.95    8.39
   1   6   9  188.43    7.08
   1   6   9  188.07    6.71
   1   6  11   25.27    2.02
   1   6  11   22.63    2.28
   1   6  13   86.70    3.45
  -1   7  12   93.77    3.38
  -1   7  12   91.86    3.61
  -1   7  10   13.00    1.54
  -1   7  10   11.28    1.77
  -1   7  10   14.81    1.83
  -1   7   8  156.11    6.23
   1   7  -8  160.24    6.52
  -1   7   8  154.83    6.17
  -1   7   6  166.15    6.50
  -1   7   6  171.79    6.23
  -1   7   6  171.98    6.67
   1   7  -6  159.36    6.66
   1   7  -4  874.44   18.54
   1   7  -4  845.94   18.03
   1   7  -4  839.29   17.87
  -1   7   4  876.40   18.25
   1   7  -4  919.13   17.58
   1   7  -4  856.15   18.66
  -1   7   4  841.07   17.84
  -1   7   4  891.77   17.75
   1   7  -2  499.42   12.32
  -1   7   2  502.00   11.93
   1   7  -2  508.35   11.69
   1   7  -2  510.11   12.58
   1   7  -2  501.70   12.14
  -1   7   2  490.29   12.08
   1   7  -2  507.15   13.32
  -1   7   0   36.19    2.73
   1   7   0   35.91    3.02
  -1   7   0   43.86    3.00
   1   7   0   34.85    2.79
   1   7   0   38.21    2.81
  -1   7   0   35.26    2.75
   1   7   0   43.42    3.00
  -1   7  -2 1316.12   23.91
  -1   7  -2 1302.48   23.72
   1   7   2 1353.12   24.15
  -1   7  -2 1201.03   23.66
  -1   7  -2 1251.29   24.15
   1   7   2 1369.37   24.16
   1   7   2 1215.18   23.32
   1   7   4  596.39   13.86
  -1   7  -4  586.46   14.21
   1   7   4  587.43   13.79
   1   7   4  599.75   13.65
  -1   7  -4  621.12   14.21
  -1   7  -4  594.17   13.60
   1   7   6   27.09    2.57
   1   7   6   23.77    2.42
  -1   7  -6   22.68    2.54
   1   7   8  237.80    7.67
   1   7   8  236.46    7.48
   1   7  10   15.95    1.80
   1   7  10   18.39    1.73
   1   7  12  223.91    5.39
   1   7  12  227.71    5.65
  -1   8  11  157.07    4.23
  -1   8   9  202.16    6.08
  -1   8   9  189.36    5.41
  -1   8   7   34.77    2.45
   1   8  -7   35.43    2.89
  -1   8   7   31.24    2.64
  -1   8   5  159.94    5.81
  -1   8   5  166.49    6.26
   1   8  -5  155.94    6.31
   1   8  -3  224.11    7.55
  -1   8   3  220.19    7.19
   1   8  -3  219.41    7.50
   1   8  -3  224.59    6.95
  -1   8   3  215.24    7.25
   1   8  -3  219.94    7.78
   1   8  -1  248.05    8.01
   1   8  -1  257.43    8.32
   1   8  -1  254.03    7.61
  -1   8   1  256.30    7.93
  -1   8  -1  120.91    5.32
   1   8   1  118.29    5.22
  -1   8  -1  118.74    5.12
  -1   8  -1  120.74    5.33
   1   8   1  119.51    5.16
   1   8   3  155.38    6.05
   1   8   3  168.81    6.26
  -1   8  -3  164.01    6.05
   1   8   5   99.65    4.60
   1   8   5   94.72    4.54
   1   8   7   66.46    3.55
   1   8   7   69.11    3.61
   1   8   9   89.47    3.50
   1   8   9   82.24    3.50
   1   8  11  152.66    3.68
  -1   9   8  132.59    3.73
  -1   9   8  139.66    4.29
  -1   9   6   33.79    2.36
  -1   9   6   32.52    2.10
  -1   9   4   99.56    4.15
   1   9  -2  368.94    9.74
  -1   9   2  366.93    9.39
   1   9  -2  374.27    8.91
   1   9  -2  368.35    9.83
  -1   9   2  363.02    9.35
   1   9   0  136.76    5.39
  -1   9   0  126.23    5.07
  -1   9   0  135.27    5.28
   1   9   0  136.87    5.32
   1   9   0  134.88    4.89
   1   9   2  445.49   10.29
  -1   9  -2  465.64   10.79
   1   9   2  465.94   11.08
   1   9   4   52.01    3.04
   1   9   6   81.51    3.52
   1   9   8   43.25    2.08
  -1  10   5  100.22    3.05
  -1  10   5  112.21    3.41
  -1  10   3   43.05    2.20
  -1  10   3   46.07    2.32
  -1  10   1   44.70    2.36
   1  10   1   87.81    3.02
   1  10   1   89.79    3.61
   1  10   3   40.37    2.24
   1  10   3   40.50    1.90
   1  10   5   21.53    1.19
   1  10   5   25.38    1.54
  -2 -10  -4  292.29    6.19
  -2 -10  -6   58.73    2.00
   2  -9  -9  236.59    5.43
   2  -9  -9  233.70    5.33
   2  -9  -7  134.10    4.15
   2  -9  -7  130.57    4.37
   2  -9  -5  140.30    4.55
  -2  -9  -5   26.17    1.74
  -2  -9  -7    4.31    0.78
  -2  -9  -7    6.56    1.05
  -2  -9  -9   94.36    2.73
   2  -8 -12  194.50    4.26
   2  -8 -10  146.71    4.74
   2  -8 -10  146.00    4.61
   2  -8 -10  145.94    4.41
   2  -8  -8  189.31    5.87
   2  -8  -8  190.31    6.09
   2  -8  -6  133.45    5.02
  -2  -8  -6    3.28    1.08
  -2  -8  -6    5.14    1.12
  -2  -8  -8   65.70    2.99
  -2  -8  -8   61.53    3.04
  -2  -8 -10  237.10    5.64
  -2  -8 -10  227.79    5.51
   2  -7 -13  207.43    4.39
   2  -7 -13  209.56    4.76
   2  -7 -11  148.69    5.19
   2  -7 -11  157.10    5.34
   2  -7 -11  158.36    5.25
   2  -7  -9  363.79    9.73
   2  -7  -9  367.01    9.31
   2  -7  -9  362.74    9.88
   2  -7  -7  351.49    9.35
   2  -7  -7  343.42    9.66
   2  -7  -3  201.64    7.55
  -2  -7   3  208.68    7.49
  -2  -7   1  351.66   10.45
   2  -7  -1  298.53    9.31
  -2  -7  -1    4.68    1.38
  -2  -7  -3  342.88   10.99
  -2  -7  -5  581.25   13.03
  -2  -7  -7  369.40    9.74
  -2  -7  -7  389.81    9.22
  -2  -7  -7  389.89    9.53
  -2  -7  -9  370.02    8.93
  -2  -7  -9  378.22    8.70
  -2  -7  -9  375.00    9.29
  -2  -7  -9  372.82    9.35
  -2  -7 -11   30.33    1.66
  -2  -7 -11   35.48    1.95
  -2  -7 -11   37.21    2.18
   2  -6 -14   74.77    2.60
   2  -6 -14   64.12    2.14
   2  -6 -12  365.07    9.23
   2  -6 -12  369.73    9.29
   2  -6 -12  374.80    9.18
   2  -6 -10  211.20    7.27
   2  -6 -10  204.13    7.19
   2  -6 -10  194.58    6.90
   2  -6  -8  251.84    7.85
   2  -6  -8  249.95    8.07
   2  -6  -8  245.76    8.22
   2  -6  -6  331.99   10.10
   2  -6  -6  314.67    9.06
   2  -6  -4   76.47    4.39
   2  -6  -2 1470.06   26.49
  -2  -6   0  629.51   14.79
  -2  -6   0  656.06   13.71
   2  -6   0  660.29   13.98
  -2  -6  -2 1241.10   24.18
  -2  -6  -4  629.93   15.49
  -2  -6  -6  428.93   10.86
  -2  -6  -6  426.61   10.37
  -2  -6  -6  441.15   12.60
  -2  -6  -6  430.34   10.54
  -2  -6  -8  102.13    4.52
  -2  -6  -8  103.96    4.69
  -2  -6  -8  105.73    4.86
  -2  -6 -10  543.67   12.18
  -2  -6 -10  522.46   11.86
  -2  -6 -10  544.37   12.29
  -2  -6 -10  560.43   12.45
  -2  -6 -12   37.61    1.93
  -2  -6 -12   36.46    2.17
   2  -5 -15   30.11    1.70
   2  -5 -13    1.41    0.90
   2  -5 -13    1.05    0.79
   2  -5 -13    1.66    1.00
   2  -5 -11   12.11    1.89
   2  -5 -11   12.99    1.96
   2  -5 -11   15.40    2.02
   2  -5 -11   12.46    1.91
   2  -5  -9 1064.96   21.47
   2  -5  -9 1021.80   21.30
   2  -5  -9 1049.13   21.49
   2  -5  -7   40.47    3.14
   2  -5  -7   38.60    2.95
   2  -5  -5 1281.44   23.86
  -2  -5   3  519.39   10.58
   2  -5  -3  483.18   11.40
  -2  -5   1  815.70   15.24
   2  -5  -1  823.81   15.69
  -2  -5  -1  193.94    5.96
   2  -5   1  199.31    5.62
  -2  -5  -3   14.46    1.88
  -2  -5  -5  859.83   18.33
  -2  -5  -7  323.48    9.11
  -2  -5  -7  325.88    9.99
  -2  -5  -7  332.32    8.96
  -2  -5  -7  332.77    8.75
  -2  -5  -7  298.34    8.62
  -2  -5  -9  511.85   12.24
  -2  -5  -9  485.78   11.93
  -2  -5  -9  473.41   11.69
  -2  -5 -11   37.72    2.50
  -2  -5 -11   36.38    2.69
  -2  -5 -11   37.77    2.74
  -2  -5 -11   38.53    2.81
  -2  -5 -13  238.74    5.97
  -2  -5 -13  230.25    5.78
   2  -4 -16  174.36    4.24
   2  -4 -14  507.78   10.57
   2  -4 -14  488.89   10.99
   2  -4 -12  384.15   10.21
   2  -4 -12  373.23    9.75
   2  -4 -12  383.92   10.41
   2  -4 -12  391.17    9.99
   2  -4 -10  357.37   10.49
   2  -4 -10  366.23   10.27
   2  -4 -10  368.03   10.15
   2  -4 -10  362.95   10.34
   2  -4 -10  364.36   10.52
   2  -4  -8  134.44    5.68
   2  -4  -6  183.10    6.19
   2  -4  -4  804.67   15.55
   2  -4  -2  158.25    4.86
  -2  -4   0 3453.84   51.93
   2  -4   0 3506.74   51.70
   2  -4   2  448.93    8.55
  -2  -4  -2  428.15    9.58
  -2  -4  -2  445.25    8.07
  -2  -4  -4  268.19    7.64
  -2  -4  -6   98.81    4.62
  -2  -4  -6   95.82    3.98
  -2  -4  -8   99.38    4.52
  -2  -4  -8  100.64    4.58
  -2  -4  -8   99.65    4.54
  -2  -4  -8  101.14    4.87
  -2  -4  -8  100.64    4.63
  -2  -4 -10   42.37    3.08
  -2  -4 -10   39.95    3.01
  -2  -4 -10   39.90    3.05
  -2  -4 -12   41.41    2.64
  -2  -4 -14   63.59    2.82
   2  -3 -15   74.26    3.26
   2  -3 -13  277.73    8.03
   2  -3 -13  290.23    7.68
   2  -3 -13  278.58    8.27
   2  -3 -13  286.01    8.28
   2  -3 -11  171.87    6.92
   2  -3 -11  175.12    6.53
   2  -3 -11  173.58    6.39
   2  -3 -11  178.43    6.62
   2  -3 -11  171.68    6.63
   2  -3 -11  179.21    6.23
   2  -3 -11  169.31    6.30
   2  -3  -9   32.90    2.65
   2  -3  -9   35.50    2.52
   2  -3  -7  799.81   15.73
   2  -3  -5  314.84    7.65
   2  -3  -3 1582.44   25.23
  -2  -3  -1  796.76   14.19
  -2  -3  -1  845.21   12.86
   2  -3   1  818.01   13.41
  -2  -3  -3  848.36   15.37
   2  -3   3  847.70   13.22
  -2  -3  -5 2308.82   36.63
  -2  -3  -7  267.65    7.46
  -2  -3  -7  247.23    7.15
  -2  -3  -9 1084.50   20.64
  -2  -3  -9 1086.05   21.00
  -2  -3  -9 1076.77   20.52
  -2  -3  -9 1091.07   20.73
  -2  -3 -11  558.87   13.11
  -2  -3 -11  544.51   12.63
  -2  -3 -11  567.85   12.42
  -2  -3 -13   46.75    2.94
  -2  -3 -15  117.83    3.74
   2  -2 -16   35.61    2.02
   2  -2 -16   37.09    2.15
   2  -2 -14  266.23    7.40
   2  -2 -14  258.88    7.78
   2  -2 -12   39.02    3.01
   2  -2 -12   35.45    2.67
   2  -2 -12   35.49    2.74
   2  -2 -10  691.19   15.32
   2  -2 -10  670.15   14.39
   2  -2 -10  648.10   14.57
   2  -2 -10  672.35   14.21
   2  -2  -8  480.73    9.94
   2  -2  -8  452.51   10.35
   2  -2  -6  150.17    4.65
   2  -2  -4 3066.83   45.47
   2  -2  -2 2756.70   40.41
  -2  -2   0 3344.66   47.34
   2  -2   0 3373.82   48.06
   2  -2   2 3238.98   45.93
  -2  -2  -2 3268.83   47.67
  -2  -2  -4 3305.11   49.03
  -2  -2  -6  515.71   10.45
  -2  -2  -8  164.04    5.14
  -2  -2  -8  154.27    5.51
  -2  -2 -10  545.99   12.27
  -2  -2 -10  534.57   12.01
  -2  -2 -10  558.74   12.69
  -2  -2 -10  536.03   13.04
  -2  -2 -12  636.70   14.20
  -2  -2 -12  668.47   13.88
  -2  -2 -14   52.40    2.69
  -2  -2 -14   56.59    3.07
  -2  -2 -16   83.98    2.69
   2  -1 -17   20.00    1.10
   2  -1 -17   24.21    1.46
   2  -1 -15   41.26    2.78
   2  -1 -15   45.29    2.63
   2  -1 -13  230.00    7.66
   2  -1 -13  248.93    7.23
   2  -1 -11  182.67    6.20
   2  -1 -11  196.49    7.02
   2  -1 -11  188.45    6.64
   2  -1 -11  189.42    6.10
   2  -1  -9  360.05    8.52
   2  -1  -7  513.05    9.71
   2  -1  -7  525.13   10.34
   2  -1  -5 2165.97   32.75
   2  -1  -3 4735.86   67.67
   2  -1   1 2205.32   30.92
  -2  -1  -1 2130.05   31.64
  -2  -1  -1 2149.06   31.24
  -2  -1  -3  319.90    6.18
  -2  -1  -3  311.07    4.77
  -2  -1  -3  328.07    6.04
  -2  -1  -5  445.84    7.36
  -2  -1  -5  454.11    8.97
  -2  -1  -5  461.87    8.46
  -2  -1  -7 1623.71   25.24
  -2  -1  -7 1569.35   26.44
  -2  -1  -9  962.57   18.65
  -2  -1 -11 1753.01   30.59
  -2  -1 -11 1838.53   31.86
  -2  -1 -13  371.81    9.56
  -2  -1 -13  363.79    9.39
  -2  -1 -15    7.57    1.09
  -2  -1 -15    7.75    1.15
   2   0 -16  102.56    3.30
   2   0 -16  111.11    4.08
   2   0 -14   31.13    2.38
   2   0 -14   36.53    2.85
   2   0 -12   27.69    2.58
   2   0 -12   27.10    2.57
   2   0 -10    0.55    0.56
   2   0  -8   15.11    1.27
   2   0  -8   11.72    1.20
   2   0  -6 1197.66   18.87
   2   0  -6 1152.92   18.63
   2   0  -4  541.06    8.88
   2   0  -4  532.50    9.17
  -2   0  -2  894.66   13.03
  -2   0  -2  888.18   13.04
  -2   0  -4    1.08    0.31
  -2   0  -4    0.37    0.22
  -2   0  -4    0.90    0.51
  -2   0  -6  259.04    5.35
  -2   0  -6  264.10    5.05
  -2   0  -6  259.65    6.32
  -2   0  -8  250.22    6.92
  -2   0 -10  665.01   13.85
  -2   0 -10  627.14   14.10
  -2   0 -10  659.86   13.98
  -2   0 -12   65.27    3.75
  -2   0 -12   63.46    3.62
  -2   0 -14  149.83    5.15
  -2   0 -14  157.04    5.46
  -2   0 -16    4.03    0.67
  -2   0 -16    2.86    0.66
   2   1 -17   24.20    1.50
   2   1 -15   49.24    2.99
   2   1 -13  248.27    6.96
   2   1 -13  239.99    7.80
   2   1 -11  187.84    6.28
   2   1 -11  194.93    6.63
   2   1 -11  181.64    6.34
   2   1  -9  352.88    8.58
   2   1  -9  371.63    8.49
   2   1  -7  511.42   10.08
   2   1  -5 2103.16   31.03
   2   1  -5 2137.20   31.66
   2   1  -5 2124.60   31.43
   2   1  -5 2135.95   32.06
   2   1  -3 4739.53   67.67
  -2   1  -1 2222.21   31.55
  -2   1  -1 2219.75   31.50
   2   1   1 2156.34   31.05
  -2   1  -3  352.29    6.18
  -2   1  -3  329.99    6.22
  -2   1  -5  454.49    8.34
  -2   1  -5  464.76    8.77
  -2   1  -7 1622.01   25.21
  -2   1  -7 1554.97   25.77
  -2   1  -9  963.01   18.04
  -2   1 -11 1719.92   30.13
  -2   1 -11 1786.06   30.54
  -2   1 -11 1748.26   29.74
  -2   1 -13  362.17    9.57
  -2   1 -13  360.91    9.05
  -2   1 -15    7.62    1.22
  -2   1 -15    7.97    1.04
   2   2 -16   38.48    2.19
   2   2 -14  266.75    7.82
  -2   2  14  276.66    8.31
   2   2 -12   33.60    2.71
   2   2 -10  663.70   15.18
   2   2 -10  695.54   14.54
   2   2 -10  664.24   14.16
   2   2  -8  456.89   10.13
   2   2  -8  458.68   10.13
   2   2  -8  453.32    9.11
   2   2  -6  153.57    4.47
   2   2  -6  152.21    4.61
   2   2  -6  152.66    4.31
   2   2  -4 2960.89   44.83
   2   2  -4 2982.64   44.64
   2   2  -2 2780.00   39.84
   2   2  -2 2654.27   39.29
  -2   2   0 3331.57   11.10
   2   2   0 3340.87    9.95
  -2   2  -2 3227.16   46.10
  -2   2  -2 3207.07   46.64
  -2   2  -4 3257.26   47.57
  -2   2  -4 3305.26   48.11
  -2   2  -6  510.25   10.14
  -2   2  -6  522.32    9.84
  -2   2  -8  157.00    4.86
  -2   2  -8  150.43    4.90
  -2   2 -10  516.06   11.57
  -2   2 -10  562.47   12.58
  -2   2 -12  666.26   14.49
  -2   2 -12  640.95   13.43
  -2   2 -14   53.95    2.62
  -2   2 -14   52.56    3.02
   2   2  16   69.16    2.31
  -2   3  15   73.71    3.25
   2   3 -15   74.26    3.22
   2   3 -13  293.46    8.20
  -2   3  13  283.27    8.90
  -2   3  11  177.55    7.11
   2   3 -11  165.66    5.99
   2   3 -11  175.89    6.58
   2   3  -9   28.27    2.35
   2   3  -7  802.95   15.21
   2   3  -7  784.40   15.08
   2   3  -5  304.66    7.62
   2   3  -5  313.76    7.49
   2   3  -3 1505.07   23.66
   2   3  -3 1467.72   24.30
   2   3  -1 8077.01  116.39
   2   3  -1 8480.11  117.47
  -2   3  -1  847.12   13.97
   2   3   1  824.00   12.93
  -2   3  -1  837.01   13.03
   2   3   1  825.31   14.03
  -2   3  -3  859.75   14.73
  -2   3  -3  863.04   13.57
   2   3   3  854.87   14.21
  -2   3  -5 2299.94   34.51
  -2   3  -5 2357.62   35.92
  -2   3  -7  255.34    6.93
  -2   3  -9 1083.82   20.24
  -2   3  -9 1058.54   19.94
  -2   3 -11  528.50   12.51
  -2   3 -11  544.10   11.56
  -2   3 -13   46.51    2.97
   2   3  15  102.30    3.32
  -2   4  16  165.71    4.28
   2   4 -14  483.79   10.21
  -2   4  14  478.93   11.48
  -2   4  14  503.26   11.18
   2   4 -12  368.61    9.35
  -2   4  12  389.23   10.89
  -2   4  10  349.19   10.60
   2   4 -10  363.84    9.17
   2   4 -10  368.42   10.08
   2   4 -10  359.54   10.13
   2   4  -8  127.93    5.18
   2   4  -8  140.97    5.39
   2   4  -6  180.97    5.71
   2   4  -6  177.96    5.99
   2   4  -4  968.91   16.97
   2   4  -4  944.64   17.62
   2   4  -2  172.84    4.62
   2   4  -2  160.27    5.11
   2   4   0 3420.43   51.29
  -2   4   0 3414.78   50.52
   2   4   0 3382.22   49.73
  -2   4  -2  406.62    8.66
   2   4   2  414.12    8.67
  -2   4  -4  242.19    6.46
  -2   4  -6  100.80    4.17
  -2   4  -8   93.05    4.21
  -2   4  -8   93.64    4.39
  -2   4 -10   38.68    2.84
  -2   4 -12   43.61    2.88
   2   4  12   45.49    2.92
   2   4  14   56.21    2.48
  -2   5  15   31.36    1.85
  -2   5  13    0.90    0.87
  -2   5  13    1.36    1.11
   2   5 -11   13.80    1.87
  -2   5  11   12.66    2.03
  -2   5  11   14.98    2.08
   2   5  -9 1130.88   21.91
  -2   5   9 1104.64   22.41
   2   5  -9 1065.31   21.85
  -2   5   9 1100.08   22.09
   2   5  -7   41.54    3.12
   2   5  -7   39.24    2.90
  -2   5   7   37.32    3.07
   2   5  -7   38.21    3.06
  -2   5   7   39.46    3.01
   2   5  -7   39.35    3.02
  -2   5   7   36.91    3.00
   2   5  -5 1258.27   23.64
   2   5  -5 1274.05   22.56
   2   5  -3  507.52   11.90
   2   5  -3  519.72   10.92
   2   5  -1  845.00   14.94
   2   5  -1  806.55   16.17
  -2   5  -1  198.37    5.77
   2   5   1  196.24    6.02
  -2   5  -3    7.05    1.18
   2   5   3    8.09    1.16
  -2   5  -5  884.84   17.33
  -2   5  -7  331.12    9.56
   2   5   7  317.05    8.68
  -2   5  -7  318.71    9.12
   2   5   7  316.54    9.03
   2   5   9  510.56   11.87
   2   5   9  482.48   11.85
   2   5  11   34.09    2.43
   2   5  13  238.50    6.89
  -2   6  14   72.23    2.85
  -2   6  14   66.16    2.42
  -2   6  12  361.72    9.41
  -2   6  12  344.91    9.12
  -2   6  10  188.09    7.14
   2   6 -10  198.30    7.17
  -2   6  10  197.26    7.17
  -2   6   8  255.19    8.65
  -2   6   8  253.96    8.43
   2   6  -8  249.67    8.59
  -2   6   6  352.07   10.09
   2   6  -6  338.90   10.43
   2   6  -6  334.90    9.95
   2   6  -6  346.73    9.66
   2   6  -6  345.76   10.17
  -2   6   6  342.36    9.74
   2   6  -4   85.90    4.20
   2   6  -4   84.40    4.08
   2   6  -4   85.34    4.70
   2   6  -4   85.20    4.46
  -2   6   4   86.28    4.27
   2   6  -4   82.80    4.30
  -2   6   4   80.62    4.24
   2   6  -2 1557.38   26.24
   2   6  -2 1503.87   27.97
   2   6   0  658.45   14.62
   2   6   2 1292.67   23.51
  -2   6  -4  621.55   14.08
   2   6   4  646.15   13.38
   2   6   4  629.00   14.00
   2   6   4  654.03   14.08
  -2   6  -4  635.48   14.08
  -2   6  -4  648.74   14.59
   2   6   6  442.18   10.52
  -2   6  -6  438.52   11.41
  -2   6  -6  431.93   11.58
   2   6   6  446.52   11.41
   2   6   6  440.72   11.20
   2   6   8  117.30    4.72
   2   6   8  115.15    5.04
   2   6   8  112.08    5.31
   2   6  10  544.27   11.71
   2   6  10  526.62   12.66
   2   6  12   38.23    2.49
  -2   7  13  200.91    4.69
  -2   7  11  148.87    5.28
  -2   7  11  152.35    5.29
  -2   7   9  364.31   10.05
   2   7  -9  364.05   10.29
  -2   7   9  360.54    9.95
  -2   7   9  369.38    9.05
  -2   7   7  350.78   10.11
  -2   7   7  333.50    9.76
   2   7  -7  340.60   10.28
  -2   7   7  349.14    9.15
  -2   7   5  192.52    7.11
   2   7  -5  209.12    7.56
  -2   7   5  192.87    7.00
   2   7  -5  186.01    7.26
  -2   7   5  198.86    6.60
   2   7  -3  209.23    7.00
  -2   7   3  216.34    7.24
   2   7  -3  225.65    8.34
   2   7  -3  216.49    7.60
  -2   7   3  203.44    6.75
   2   7  -3  210.38    7.47
   2   7  -3  207.88    7.17
  -2   7   1  338.24    9.26
  -2   7   1  350.71    9.31
   2   7  -1  346.17   10.49
   2   7  -1  368.41    9.74
   2   7  -1  360.80    9.05
   2   7  -1  335.11    9.70
  -2   7  -1    4.55    1.23
   2   7   1    4.69    1.24
   2   7   1    4.41    1.27
   2   7   1    3.29    1.18
  -2   7  -1    4.29    1.27
  -2   7  -1    3.94    1.12
  -2   7  -3  344.89    9.58
   2   7   3  345.97    8.92
   2   7   3  350.01    9.45
   2   7   3  333.75    9.51
  -2   7  -3  347.27    9.84
   2   7   3  357.11    9.85
   2   7   5  592.63   13.69
   2   7   5  580.84   13.39
   2   7   7  386.44   10.10
   2   7   7  385.34   10.16
   2   7   9  377.88    9.13
   2   7   9  382.48    9.59
   2   7  11   32.05    2.05
   2   7  11   33.30    1.66
  -2   8  10  146.64    4.74
  -2   8   8  183.53    5.51
  -2   8   8  202.01    6.49
   2   8  -8  199.84    6.76
   2   8  -6  132.76    5.73
  -2   8   6  127.65    5.37
  -2   8   6  127.52    4.85
   2   8  -4 1442.68   27.55
   2   8  -4 1485.86   27.25
  -2   8   4 1465.79   26.71
  -2   8   4 1497.90   26.02
  -2   8   2  239.81    7.44
   2   8  -2  246.11    7.77
  -2   8   2  225.06    7.35
   2   8  -2  248.58    8.21
   2   8  -2  245.39    7.14
   2   8  -2  219.39    7.61
  -2   8   0  131.46    5.54
  -2   8   0  159.51    5.98
   2   8   0  137.36    5.72
   2   8   0  142.15    5.86
   2   8   0  151.11    5.39
   2   8   2  480.96   12.02
   2   8   2  496.32   11.85
  -2   8  -2  482.83   11.92
   2   8   4  110.72    4.98
   2   8   4  112.85    4.93
   2   8   6    6.38    1.43
   2   8   6    6.53    1.37
   2   8   8   71.55    3.47
   2   8   8   66.54    3.12
   2   8  10  226.90    5.58
  -2   9   9  218.99    5.34
  -2   9   7  125.93    4.43
  -2   9   7  127.68    3.81
  -2   9   5  131.51    4.84
  -2   9   5  134.30    4.52
   2   9  -5  130.93    4.98
  -2   9   3   34.77    2.59
   2   9  -3   34.06    2.45
  -2   9   3   32.28    2.32
   2   9  -3   33.47    2.74
  -2   9   1   58.43    3.38
   2   9  -1   56.89    3.44
   2   9  -1   58.30    3.52
  -2   9   1   56.62    3.23
   2   9   1   45.47    3.02
   2   9   1   40.22    2.43
   2   9   1   41.58    2.78
  -2   9  -1   43.89    2.90
   2   9   3   26.86    2.28
   2   9   3   26.54    1.93
   2   9   5   28.37    2.17
   2   9   7    4.41    0.89
  -2  10   6    4.82    0.72
  -2  10   4  205.94    5.37
  -2  10   2  422.41    9.06
  -2  10   0  172.98    5.05
   2  10   2   62.26    2.89
   2  10   4  287.70    6.58
   2  10   6   54.89    1.97
  -3 -10  -3   18.94    1.17
  -3 -10  -5   12.66    0.90
   3  -9 -10   48.54    1.80
   3  -9 -10   45.49    1.71
   3  -9  -8   45.26    2.20
   3  -9  -8   45.64    2.33
   3  -9  -6   34.05    2.18
  -3  -9  -6  182.10    4.65
  -3  -9  -6  169.16    4.49
  -3  -9  -6  167.40    5.00
  -3  -9  -8   18.04    1.12
  -3  -9  -8   16.99    1.08
  -3  -9  -8   17.19    1.25
   3  -8 -11   30.46    1.82
   3  -8 -11   33.59    1.77
   3  -8 -11   31.87    1.82
   3  -8  -9  133.15    4.99
   3  -8  -9  144.34    4.85
   3  -8  -9  137.13    4.92
   3  -8  -7   35.80    2.56
  -3  -8  -3  152.18    5.10
  -3  -8  -5   36.57    2.51
  -3  -8  -5   44.99    2.52
  -3  -8  -7   15.37    1.60
  -3  -8  -7   14.93    1.41
  -3  -8  -9  164.94    4.77
  -3  -8  -9  156.74    4.57
   3  -7 -12   56.45    2.72
   3  -7 -12   63.48    2.92
   3  -7 -12   56.01    2.77
   3  -7 -10   41.44    2.96
   3  -7 -10   42.20    2.91
   3  -7 -10   40.05    2.86
   3  -7  -8  192.35    6.70
   3  -7  -8  198.67    7.05
   3  -7  -6  117.80    5.14
   3  -7  -4  344.95   10.30
   3  -7  -2  361.64   10.25
  -3  -7   2  365.64   11.00
  -3  -7   0   18.17    2.41
  -3  -7  -2   89.06    5.31
  -3  -7  -4  209.95    6.54
  -3  -7  -6    1.77    0.96
  -3  -7  -6    8.32    1.30
  -3  -7  -8    6.76    1.29
  -3  -7  -8    5.90    1.00
  -3  -7 -10   60.36    2.96
  -3  -7 -10   60.13    2.89
  -3  -7 -12  123.47    3.27
  -3  -7 -12  135.17    3.43
   3  -6 -13   19.79    1.78
   3  -6 -13   22.11    1.79
   3  -6 -13   19.30    1.62
   3  -6 -11  393.11   10.29
   3  -6 -11  378.28   10.08
   3  -6 -11  381.95   10.08
   3  -6  -9  117.33    5.40
   3  -6  -9  115.04    5.26
   3  -6  -9  121.10    5.57
   3  -6  -7  687.43   15.55
   3  -6  -7  678.44   15.07
   3  -6  -7  699.92   16.45
   3  -6  -5  764.79   16.93
  -3  -6   3  832.65   16.48
   3  -6  -3  819.27   17.16
  -3  -6   1   73.84    3.79
   3  -6  -1   58.14    3.36
  -3  -6  -1  337.16    9.50
  -3  -6  -1  355.44   10.43
  -3  -6  -3  385.76   11.39
  -3  -6  -5   92.17    4.35
  -3  -6  -5   95.67    4.17
  -3  -6  -5   97.75    5.56
  -3  -6  -7  183.82    6.50
  -3  -6  -7  192.52    6.34
  -3  -6  -7  189.78    6.17
  -3  -6  -9   60.83    3.29
  -3  -6  -9   66.28    3.61
  -3  -6  -9   63.72    3.64
  -3  -6 -11   57.92    2.79
  -3  -6 -11   57.36    2.93
  -3  -6 -13    7.95    0.78
   3  -5 -14  145.64    4.73
   3  -5 -14  136.49    4.13
   3  -5 -14  133.91    3.90
   3  -5 -12  131.85    5.26
   3  -5 -12  133.71    5.57
   3  -5 -12  142.10    5.58
   3  -5 -12  138.03    5.06
   3  -5 -10  125.18    5.83
   3  -5 -10  138.79    6.05
   3  -5 -10  139.88    6.12
   3  -5  -8  414.11   11.35
   3  -5  -8  425.85   11.41
   3  -5  -8  454.38   12.12
   3  -5  -6   79.53    4.26
   3  -5  -4 1256.50   22.93
   3  -5  -2 2706.16   42.38
  -3  -5   2 2669.97   42.11
   3  -5   0 1165.27   20.25
  -3  -5   0 1188.49   21.16
  -3  -5  -2  227.98    7.46
  -3  -5  -2  210.39    6.83
  -3  -5  -4  240.85    8.11
  -3  -5  -6  467.64   11.04
  -3  -5  -6  442.10   10.51
  -3  -5  -6  442.59   12.12
  -3  -5  -6  442.57   10.61
  -3  -5  -8  933.34   18.47
  -3  -5  -8  922.06   18.57
  -3  -5  -8  977.88   19.01
  -3  -5 -10   34.45    2.70
  -3  -5 -10   34.15    2.56
  -3  -5 -10   32.79    2.64
  -3  -5 -10   30.74    2.50
  -3  -5 -12   19.65    1.60
  -3  -5 -12   23.61    1.86
  -3  -5 -14    7.82    0.72
   3  -4 -15  159.09    4.51
   3  -4 -13   12.52    1.74
   3  -4 -13   13.69    1.72
   3  -4 -13   12.79    1.73
   3  -4 -13   12.70    1.53
   3  -4 -11  381.68   11.14
   3  -4 -11  367.41   10.32
   3  -4 -11  395.53   10.95
   3  -4 -11  384.81   10.69
   3  -4  -9  682.97   15.35
   3  -4  -9  718.59   15.95
   3  -4  -9  717.92   15.53
   3  -4  -9  727.52   16.23
   3  -4  -9  704.53   15.95
   3  -4  -7 1111.05   21.21
   3  -4  -5 1075.19   19.74
   3  -4  -3   29.59    2.12
  -3  -4   1  644.73   12.51
   3  -4  -1  658.34   12.24
  -3  -4  -1   58.72    2.97
   3  -4   1   57.01    2.33
  -3  -4  -3  800.91   13.93
  -3  -4  -3  828.02   16.21
  -3  -4  -5  432.82   10.80
  -3  -4  -5  435.63    9.56
  -3  -4  -7  591.71   12.94
  -3  -4  -7  592.65   13.74
  -3  -4  -7  570.83   12.97
  -3  -4  -7  586.89   12.86
  -3  -4  -7  602.50   12.96
  -3  -4  -9  150.50    5.78
  -3  -4  -9  137.79    5.61
  -3  -4  -9  141.86    5.63
  -3  -4  -9  142.94    5.65
  -3  -4  -9  134.55    5.64
  -3  -4 -11  395.95    9.79
  -3  -4 -11  380.94    9.61
  -3  -4 -13   61.54    2.90
  -3  -4 -13   56.94    2.54
  -3  -4 -15    3.20    0.51
   3  -3 -16   45.18    2.17
   3  -3 -16   49.44    2.28
   3  -3 -14   12.62    1.61
   3  -3 -14   11.08    1.63
   3  -3 -12   25.28    2.38
   3  -3 -12   24.75    2.20
   3  -3 -12   25.38    2.46
   3  -3 -12   23.83    2.64
   3  -3 -12   20.50    2.31
   3  -3 -10  438.95   11.94
   3  -3 -10  472.04   11.85
   3  -3 -10  456.58   11.57
   3  -3 -10  447.51   11.48
   3  -3  -8  169.99    5.61
   3  -3  -8  157.70    5.81
   3  -3  -6 2248.87   35.89
   3  -3  -4  686.40   12.87
   3  -3  -2  222.92    5.36
  -3  -3   0 4846.12   67.61
   3  -3   0 4767.41   68.90
  -3  -3   0 4670.81   69.85
   3  -3   2  233.46    4.45
  -3  -3  -2  235.57    6.09
  -3  -3  -2  225.11    4.95
  -3  -3  -4  780.75   14.15
  -3  -3  -4  834.11   15.34
  -3  -3  -6   72.15    3.54
  -3  -3  -6   72.11    3.34
  -3  -3  -8  696.14   14.43
  -3  -3  -8  678.44   14.33
  -3  -3  -8  670.40   14.47
  -3  -3  -8  662.07   14.23
  -3  -3 -10  585.86   13.24
  -3  -3 -10  600.43   13.55
  -3  -3 -10  570.20   12.89
  -3  -3 -12   39.22    2.44
  -3  -3 -12   37.40    2.74
  -3  -3 -14   52.15    2.62
   3  -2 -17   39.44    1.58
   3  -2 -17   42.48    1.85
   3  -2 -15  119.01    4.66
   3  -2 -13  556.70   12.19
   3  -2 -13  561.12   12.58
   3  -2 -13  524.55   12.87
   3  -2 -11   62.98    3.63
   3  -2 -11   60.77    3.72
   3  -2 -11   64.25    3.52
   3  -2 -11   60.32    3.94
   3  -2 -11   58.72    3.50
   3  -2  -9  201.53    5.87
   3  -2  -9  194.80    6.27
   3  -2  -7  123.98    4.38
   3  -2  -7  118.11    4.06
   3  -2  -5  519.55   10.26
   3  -2  -3 7139.09  101.71
   3  -2  -1  167.02    3.78
  -3  -2   1  168.47    2.98
  -3  -2  -1 1622.45   24.00
   3  -2   1 1612.10   23.51
  -3  -2  -1 1642.35   25.10
  -3  -2  -3  756.49   13.52
  -3  -2  -3  742.77   12.70
  -3  -2  -5  646.04   12.49
  -3  -2  -5  696.43   12.66
  -3  -2  -7  200.69    5.66
  -3  -2  -7  193.53    6.04
  -3  -2  -9  470.36   10.90
  -3  -2  -9  488.72   11.49
  -3  -2  -9  493.41   11.29
  -3  -2  -9  485.45   11.77
  -3  -2 -11  139.40    5.58
  -3  -2 -11  146.43    5.25
  -3  -2 -13  173.72    5.34
  -3  -2 -13  180.10    5.96
  -3  -2 -15  159.79    4.48
   3  -1 -16  173.12    4.73
   3  -1 -16  169.68    5.24
   3  -1 -14   51.83    3.36
   3  -1 -12  347.94    9.80
   3  -1 -12  326.73    9.80
   3  -1 -12  340.36    9.69
   3  -1 -12  348.92    9.07
   3  -1 -10  236.16    6.88
   3  -1  -8 1203.90   19.94
   3  -1  -8 1200.26   20.71
   3  -1  -6  927.51   15.48
   3  -1  -6  914.77   15.86
   3  -1  -4 6825.16   98.69
   3  -1  -4 7064.40   98.88
  -3  -1  -2 3815.71   57.09
  -3  -1  -2 3963.13   56.78
   3  -1   2 4000.76   55.75
  -3  -1  -4 1684.46   25.83
  -3  -1  -4 1734.60   26.47
  -3  -1  -6 2545.96   38.09
  -3  -1  -6 2576.09   39.53
  -3  -1  -8 1401.54   24.54
  -3  -1 -10  298.34    8.38
  -3  -1 -10  330.15    9.30
  -3  -1 -10  319.75    8.71
  -3  -1 -12  142.68    5.55
  -3  -1 -12  151.14    5.51
  -3  -1 -14  111.08    4.08
  -3  -1 -14  123.45    4.45
  -3  -1 -16  300.03    5.97
   3   0 -17    4.97    0.85
   3   0 -15   13.04    1.37
   3   0 -15   16.73    1.96
   3   0 -13   41.08    3.10
   3   0 -11 2648.77   44.08
   3   0 -11 2645.04   43.74
   3   0 -11 2740.63   43.69
   3   0  -9  917.41   16.31
   3   0  -9  877.79   16.28
   3   0  -7    0.31    0.55
   3   0  -7    0.51    0.53
   3   0  -5 1400.47   21.88
   3   0  -3 3910.96   56.09
  -3   0   1  377.08    6.26
   3   0  -1  370.04    6.26
  -3   0  -1 1757.38   25.62
   3   0   1 1756.46   25.60
  -3   0  -3    8.69    0.80
  -3   0  -3    6.25    0.45
  -3   0  -5   35.74    1.37
  -3   0  -5   37.93    2.00
  -3   0  -7  756.22   14.46
  -3   0  -9   42.78    2.87
  -3   0 -11   23.27    2.26
  -3   0 -11   28.18    2.48
  -3   0 -11   26.45    2.52
  -3   0 -13  570.80   12.56
  -3   0 -13  561.91   12.34
  -3   0 -15   28.09    1.79
  -3   0 -15   26.24    1.74
   3   1 -16  177.41    5.35
   3   1 -14   49.59    3.29
   3   1 -12  347.81    9.58
   3   1 -12  331.80    9.51
   3   1 -10  233.67    7.01
   3   1  -8 1201.05   20.66
   3   1  -6  955.73   15.22
   3   1  -6  946.58   15.38
   3   1  -6  926.99   16.16
  -3   1   0 4125.38   58.63
  -3   1  -2 3852.01   56.36
  -3   1  -2 3987.27   56.66
   3   1   2 3981.66   55.46
  -3   1  -4 1662.71   24.94
  -3   1  -4 1655.97   25.52
  -3   1  -6 2474.66   38.62
  -3   1  -6 2568.04   37.82
  -3   1  -8 1350.73   23.31
  -3   1 -10  315.96    8.73
  -3   1 -10  320.56    8.52
  -3   1 -10  298.56    8.50
  -3   1 -12  154.05    5.54
  -3   1 -12  139.87    5.58
  -3   1 -14  112.09    4.10
  -3   1 -14  112.57    4.36
   3   1  16  302.15    6.29
   3   2 -17   40.70    1.77
  -3   2  15  119.36    4.85
   3   2 -15  121.24    4.57
   3   2 -13  537.55   12.57
  -3   2  13  547.16   13.87
   3   2 -11   64.11    4.07
   3   2 -11   59.66    3.50
   3   2 -11   58.73    3.62
   3   2  -9  187.74    6.10
   3   2  -9  187.85    6.15
   3   2  -7  119.38    4.30
   3   2  -7  115.62    3.83
   3   2  -5  489.61    9.50
   3   2  -5  494.72    9.87
   3   2  -3 7046.94  100.65
   3   2  -1  172.08    3.54
  -3   2   1  170.52    3.81
   3   2  -1  168.06    3.97
  -3   2  -1 1627.89   24.25
   3   2   1 1601.68   22.71
  -3   2  -1 1571.70   23.87
   3   2   1 1614.66   23.70
  -3   2  -3  758.22   12.75
  -3   2  -3  756.28   12.48
  -3   2  -5  675.76   12.13
  -3   2  -5  701.19   12.32
  -3   2  -7  196.07    5.43
  -3   2  -7  195.68    5.48
  -3   2  -9  482.89   10.78
  -3   2  -9  477.44   11.27
  -3   2  -9  469.52   10.62
  -3   2 -11  133.51    5.10
  -3   2 -11  135.45    5.55
  -3   2 -13  190.91    6.28
  -3   2 -13  186.16    5.69
   3   2  15  149.34    4.53
  -3   3  16   43.12    2.01
  -3   3  16   45.03    2.27
   3   3 -16   45.89    2.06
   3   3 -14   11.34    1.51
  -3   3  14   10.00    1.78
  -3   3  12   23.90    2.73
   3   3 -12   24.34    2.26
   3   3 -10  443.16   11.27
   3   3 -10  440.80   10.46
   3   3  -8  164.00    5.32
   3   3  -8  144.24    5.28
   3   3  -6 2327.46   36.23
   3   3  -6 2334.54   36.05
   3   3  -4  706.96   12.73
   3   3  -4  707.11   13.29
   3   3  -4  708.14   13.37
   3   3  -2  221.55    4.93
   3   3  -2  206.70    5.29
   3   3  -2  218.43    5.57
   3   3   0 4819.99   68.52
  -3   3   0 4825.07   69.04
  -3   3  -2  235.71    4.90
  -3   3  -2  223.87    5.42
  -3   3  -4  860.91   14.04
  -3   3  -4  824.24   14.80
   3   3   4  828.36   14.01
  -3   3  -6   75.71    3.29
  -3   3  -6   76.22    2.85
  -3   3  -8  669.05   13.74
  -3   3  -8  667.21   14.08
  -3   3 -10  621.39   13.71
  -3   3 -10  589.35   12.63
  -3   3 -12   35.84    2.36
  -3   3 -12   36.15    2.77
   3   3  14   51.11    2.70
  -3   4  15  151.40    4.81
   3   4 -15  156.06    4.14
  -3   4  15  158.74    5.03
  -3   4  13   12.41    1.97
   3   4 -13   12.37    1.47
   3   4 -11  397.77   10.51
   3   4 -11  402.17    9.68
  -3   4  11  384.96   11.45
   3   4  -9  711.39   15.53
  -3   4   9  708.41   15.99
   3   4  -9  700.91   15.60
  -3   4   9  732.47   16.56
   3   4  -7 1078.03   20.49
   3   4  -7 1094.86   20.16
   3   4  -5 1038.19   18.94
   3   4  -5 1122.52   20.03
   3   4  -3   30.40    1.87
   3   4  -3   30.84    2.26
   3   4  -1  644.21   12.75
   3   4  -1  640.89   11.38
  -3   4  -1   60.96    2.73
   3   4   1   50.81    2.63
  -3   4  -3  827.73   15.08
   3   4   3  807.67   14.70
  -3   4  -5  423.61    9.78
  -3   4  -7  610.37   13.21
  -3   4  -7  602.76   12.95
  -3   4  -9  134.13    5.42
  -3   4  -9  147.80    5.58
   3   4  11  398.85   10.27
  -3   4 -11  379.05    9.82
   3   4  13   54.74    2.84
   3   4  15    3.61    0.66
  -3   5  14  143.11    4.86
  -3   5  14  139.79    4.84
  -3   5  12  133.07    5.62
  -3   5  12  137.34    5.90
  -3   5  10  138.37    5.96
   3   5 -10  132.98    5.86
  -3   5  10  134.67    6.24
  -3   5  10  139.35    6.08
  -3   5   8  444.46   11.99
   3   5  -8  443.60   11.34
   3   5  -8  413.19   11.39
  -3   5   8  448.05   11.51
  -3   5   8  410.07   11.59
   3   5  -8  426.18   11.56
   3   5  -6   74.09    3.81
   3   5  -6   75.11    4.23
   3   5  -4 1292.17   22.38
   3   5  -4 1268.68   23.73
   3   5  -2 2649.88   41.52
   3   5  -2 2795.66   43.55
   3   5   0 1128.14   20.75
  -3   5  -2  231.90    6.58
   3   5   2  224.95    6.63
  -3   5  -4  251.46    7.28
  -3   5  -6  469.82   11.20
   3   5   6  451.69   10.81
   3   5   8 1022.92   19.32
   3   5   8  974.69   19.44
   3   5  10   35.96    2.69
   3   5  12   21.82    2.07
   3   5  12   19.20    1.68
   3   5  14    6.75    0.83
  -3   6  13   21.27    1.87
  -3   6  13   20.75    1.87
  -3   6  11  376.47   10.30
   3   6 -11  346.86    9.69
  -3   6  11  378.65   10.05
  -3   6   9  110.12    5.47
   3   6  -9  109.03    5.43
  -3   6   9  109.26    5.30
   3   6  -7  684.10   16.39
  -3   6   7  698.23   16.14
   3   6  -7  674.31   15.96
  -3   6   7  673.21   15.40
   3   6  -7  656.02   15.47
  -3   6   7  678.02   15.84
   3   6  -7  703.89   15.53
  -3   6   5  761.65   17.23
   3   6  -5  791.99   16.87
   3   6  -5  787.36   17.33
   3   6  -5  828.67   18.06
   3   6  -5  727.78   16.14
  -3   6   5  806.17   17.04
   3   6  -5  811.73   17.40
  -3   6   5  791.17   16.60
   3   6  -5  762.51   16.21
  -3   6   3  850.45   17.03
   3   6  -3  816.55   18.04
   3   6  -3  859.11   16.56
  -3   6   3  824.20   17.65
   3   6  -3  848.88   17.37
   3   6  -1   55.77    3.60
   3   6   1  344.28    9.56
   3   6   3  376.01    9.46
   3   6   3  365.89    9.74
   3   6   3  385.60    9.79
   3   6   5   91.84    4.38
   3   6   5   95.93    4.35
   3   6   5  109.28    4.81
   3   6   5   94.15    4.51
  -3   6  -5  101.45    4.82
   3   6   7  204.59    6.76
   3   6   7  196.44    6.53
   3   6   7  192.48    6.90
   3   6   9   61.61    3.33
   3   6   9   64.10    3.28
   3   6   9   66.22    3.81
   3   6  11   59.52    2.74
   3   6  11   56.46    3.08
   3   6  13    6.12    0.78
  -3   7  12   56.62    2.79
  -3   7  12   59.40    2.88
  -3   7  10   42.79    3.01
  -3   7  10   44.57    2.99
   3   7 -10   48.40    3.20
  -3   7   8  181.26    6.73
  -3   7   8  197.72    7.15
   3   7  -8  186.52    7.28
   3   7  -6  100.08    5.17
   3   7  -6  109.15    5.44
  -3   7   6  112.82    4.57
  -3   7   6  104.39    5.04
  -3   7   6  106.93    5.17
  -3   7   4  348.03    9.10
   3   7  -4  339.22   10.05
   3   7  -4  363.89   11.18
  -3   7   4  368.85   10.05
   3   7  -4  366.91   10.43
   3   7  -4  349.32   10.29
   3   7  -4  337.52    9.73
   3   7  -2  379.47   11.27
  -3   7   2  368.04    9.40
  -3   7   2  346.41    9.55
   3   7  -2  369.13   10.30
   3   7  -2  357.09   10.08
   3   7  -2  362.61    9.88
  -3   7   0   16.51    1.82
  -3   7   0   16.06    1.84
   3   7   0   17.92    2.28
  -3   7   0   18.69    2.13
   3   7   0   18.77    2.11
   3   7   0   16.15    1.97
   3   7   2   84.92    4.05
   3   7   2   82.39    4.20
   3   7   2   79.91    4.28
   3   7   2   82.60    4.38
  -3   7  -2   86.18    4.39
   3   7   4  203.98    6.92
   3   7   4  201.54    6.52
   3   7   4  199.14    6.83
   3   7   4  207.16    6.69
  -3   7  -4  208.99    7.16
   3   7   6    3.69    1.04
   3   7   6    1.96    1.05
   3   7   6    3.24    1.12
   3   7   8    4.46    1.11
   3   7   8    5.36    1.03
   3   7   8    5.10    1.21
   3   7  10   54.78    2.75
   3   7  12  126.31    3.45
  -3   8  11   32.12    1.89
   3   8  -9  133.86    5.18
  -3   8   9  146.88    5.18
  -3   8   7   47.63    3.18
   3   8  -7   52.42    3.52
  -3   8   5  471.76   10.62
   3   8  -5  464.96   12.23
   3   8  -5  462.32   12.02
  -3   8   5  455.71   11.48
   3   8  -3   35.97    3.09
   3   8  -3   34.83    2.93
  -3   8   3   39.45    2.87
   3   8  -3   35.19    2.89
  -3   8   3   32.37    2.48
   3   8  -1  327.94    9.28
   3   8  -1  309.54    9.39
  -3   8   1  325.39    9.26
  -3   8   1  312.90    8.77
   3   8   1   43.77    3.16
   3   8   1   44.53    3.17
  -3   8  -1   40.21    3.05
   3   8   3  141.86    5.56
   3   8   3  141.17    5.73
  -3   8  -3  146.02    5.79
   3   8   5   39.51    2.92
   3   8   7   16.76    1.86
   3   8   9  160.87    4.86
  -3   9  10   46.20    1.82
  -3   9   8   46.17    2.37
  -3   9   6   34.92    2.31
   3   9  -6   35.77    2.47
  -3   9   4  218.75    6.02
   3   9  -4  226.97    6.78
  -3   9   4  213.29    6.62
   3   9  -4  213.84    7.07
   3   9  -2   32.68    2.70
  -3   9   2   29.87    2.48
   3   9  -2   28.11    2.48
  -3   9   2   29.27    2.20
   3   9   0   30.13    2.52
   3   9   0   30.94    2.55
  -3   9   0   27.31    2.35
   3   9   2   55.19    3.10
   3   9   2   58.03    3.31
  -3   9  -2   55.55    3.22
   3   9   4   34.63    2.46
   3   9   6  176.62    5.26
   3   9   8   17.15    1.25
  -3  10   7   13.65    0.96
  -3  10   5   12.80    1.19
  -3  10   3    3.99    0.90
  -3  10   1  147.34    4.62
   3  10   1  103.20    3.78
   3  10   1   98.82    3.40
   3  10   3   17.20    1.43
   3  10   5   14.51    1.11
  -4 -10  -2   89.96    2.80
  -4 -10  -4  173.58    4.09
   4  -9  -9  112.96    3.43
   4  -9  -9  115.46    3.32
   4  -9  -7  163.53    4.85
   4  -9  -7  157.75    4.37
  -4  -9  -3  348.49    8.07
  -4  -9  -5  207.33    5.58
  -4  -9  -5  202.67    4.89
  -4  -9  -5  215.60    5.11
  -4  -9  -7  111.05    3.04
  -4  -9  -7  117.61    3.47
  -4  -9  -7  112.46    3.46
  -4  -9  -7  108.97    2.98
   4  -8 -12  122.47    3.13
   4  -8 -12  124.64    3.16
   4  -8 -10  726.13   13.61
   4  -8 -10  732.25   13.85
   4  -8 -10  734.36   13.98
   4  -8  -8  126.26    4.86
   4  -8  -8  129.74    4.57
  -4  -8  -4  140.19    4.83
  -4  -8  -6   58.94    2.95
  -4  -8  -6   55.56    3.13
  -4  -8  -8  504.80   10.18
  -4  -8  -8  528.13   10.60
  -4  -8 -10   71.41    2.29
  -4  -8 -10   74.81    2.38
   4  -7 -13   90.69    2.98
   4  -7 -13   97.66    3.12
   4  -7 -13   97.26    2.94
   4  -7 -13   93.27    2.90
   4  -7 -11   43.25    2.71
   4  -7 -11   40.63    2.68
   4  -7 -11   41.89    2.66
   4  -7  -9  111.56    5.10
   4  -7  -9  110.98    4.91
   4  -7  -9  108.69    4.51
   4  -7  -7  101.52    4.86
  -4  -7   1  470.99   13.33
  -4  -7  -1  150.49    7.02
  -4  -7  -3  246.98    7.23
  -4  -7  -5  152.18    5.28
  -4  -7  -5  137.98    5.41
  -4  -7  -7  441.15   10.48
  -4  -7  -7  429.55   10.06
  -4  -7  -9  254.02    6.86
  -4  -7  -9  264.73    7.05
  -4  -7 -11  182.72    4.39
  -4  -7 -11  200.12    4.84
  -4  -7 -11  192.99    4.75
   4  -6 -14    4.97    0.82
   4  -6 -14    4.00    0.61
   4  -6 -12   90.33    4.15
   4  -6 -12   92.76    4.04
   4  -6 -12   91.95    4.08
   4  -6 -10   84.26    4.54
   4  -6 -10   79.66    4.33
   4  -6 -10   81.01    4.43
   4  -6  -8  831.07   18.42
   4  -6  -8  885.92   18.40
   4  -6  -6  810.13   17.89
   4  -6  -4  836.72   17.89
  -4  -6   4  913.21   17.92
   4  -6  -2 1934.31   32.38
  -4  -6   2 1895.72   32.87
  -4  -6   0  308.93    9.17
  -4  -6  -2  586.01   14.91
  -4  -6  -4 1032.41   19.24
  -4  -6  -4 1009.32   22.03
  -4  -6  -6  322.75    8.32
  -4  -6  -6  302.15    8.83
  -4  -6  -6  308.79    8.59
  -4  -6  -8   62.70    3.51
  -4  -6  -8   63.89    3.27
  -4  -6  -8   60.10    3.55
  -4  -6 -10   96.76    3.95
  -4  -6 -10   94.11    3.98
  -4  -6 -12   42.46    2.03
  -4  -6 -12   39.78    1.95
   4  -5 -15   84.30    2.91
   4  -5 -13   48.78    2.95
   4  -5 -13   48.16    3.02
   4  -5 -13   47.23    2.73
   4  -5 -13   50.49    2.81
   4  -5 -11  239.24    8.07
   4  -5 -11  237.08    7.87
   4  -5 -11  244.58    8.23
   4  -5 -11  241.31    8.32
   4  -5  -9  560.57   13.81
   4  -5  -9  567.40   14.16
   4  -5  -9  543.08   13.75
   4  -5  -9  563.15   14.04
   4  -5  -7  291.61    9.04
   4  -5  -7  276.04    8.80
   4  -5  -5   20.05    2.10
  -4  -5   3  104.54    4.35
   4  -5  -3   95.11    4.21
   4  -5  -1  629.90   12.58
  -4  -5   1  639.87   13.64
  -4  -5  -1  346.80    9.37
  -4  -5  -3  609.12   14.46
  -4  -5  -5  546.90   12.15
  -4  -5  -5  537.43   13.67
  -4  -5  -7  182.44    6.55
  -4  -5  -7  181.72    7.29
  -4  -5  -7  187.68    6.20
  -4  -5  -7  188.65    6.50
  -4  -5  -7  199.57    6.44
  -4  -5  -9 1339.39   24.33
  -4  -5  -9 1404.12   23.62
  -4  -5  -9 1342.62   24.76
  -4  -5  -9 1379.04   24.78
  -4  -5  -9 1380.54   24.91
  -4  -5 -11   74.87    3.50
  -4  -5 -11   70.90    3.06
  -4  -5 -11   72.74    3.23
  -4  -5 -13   84.49    2.66
  -4  -5 -13   84.59    2.58
   4  -4 -16   90.36    2.84
   4  -4 -16   80.07    2.44
   4  -4 -14  460.96   10.45
   4  -4 -14  465.33   10.16
   4  -4 -14  457.88   10.39
   4  -4 -12   94.20    5.05
   4  -4 -12   91.87    4.69
   4  -4 -12   94.64    4.40
   4  -4 -12   90.84    4.82
   4  -4 -12   92.00    4.50
   4  -4 -10  682.72   15.88
   4  -4 -10  696.51   15.92
   4  -4 -10  672.49   15.25
   4  -4 -10  727.30   16.23
   4  -4 -10  703.98   16.38
   4  -4  -8  719.81   16.43
   4  -4  -8  736.55   15.79
   4  -4  -8  753.22   16.14
   4  -4  -6   61.63    3.48
   4  -4  -4  259.80    7.07
   4  -4  -2  513.10   10.42
   4  -4   0  264.34    6.03
  -4  -4   0  261.54    7.13
   4  -4   2  194.75    4.71
  -4  -4  -2  193.25    4.52
  -4  -4  -4  155.95    4.69
  -4  -4  -4  161.15    5.90
  -4  -4  -6  686.88   15.07
  -4  -4  -6  653.38   13.66
  -4  -4  -8  284.03    8.31
  -4  -4  -8  291.90    8.24
  -4  -4  -8  294.90    8.46
  -4  -4  -8  280.99    8.28
  -4  -4  -8  281.79    8.20
  -4  -4 -10  181.91    6.01
  -4  -4 -10  195.87    6.22
  -4  -4 -10  183.28    6.32
  -4  -4 -12   66.71    3.15
  -4  -4 -12   71.72    3.18
  -4  -4 -14   81.78    2.65
   4  -3 -15   86.64    3.73
   4  -3 -15   85.00    3.38
   4  -3 -13  169.71    6.19
   4  -3 -13  167.66    6.33
   4  -3 -13  177.17    6.91
   4  -3 -13  176.75    5.99
   4  -3 -11  321.66    9.49
   4  -3 -11  335.54   10.23
   4  -3 -11  326.19    9.81
   4  -3 -11  329.79    9.25
   4  -3 -11  336.76    9.72
   4  -3  -9  522.86   11.84
   4  -3  -9  516.45   12.47
   4  -3  -9  492.34   12.14
   4  -3  -9  511.42   12.87
   4  -3  -7  652.26   13.49
   4  -3  -7  666.91   13.76
   4  -3  -5  272.50    6.99
   4  -3  -3 4140.80   60.89
   4  -3  -1  495.09    9.36
  -4  -3   1  518.37    7.97
   4  -3   1  561.16    9.61
   4  -3   1  597.78   10.27
  -4  -3  -1  596.03   11.63
  -4  -3  -1  587.74    9.81
  -4  -3  -3   14.62    1.65
  -4  -3  -3   14.08    1.20
  -4  -3  -5  565.39   11.45
  -4  -3  -5  560.44   12.03
  -4  -3  -7   95.17    4.20
  -4  -3  -9   89.14    4.30
  -4  -3  -9   85.42    4.15
  -4  -3  -9   92.46    4.38
  -4  -3  -9   84.78    4.35
  -4  -3  -9   81.31    3.90
  -4  -3 -11   37.60    2.56
  -4  -3 -11   38.16    2.72
  -4  -3 -13   14.78    1.58
  -4  -3 -15    5.38    0.70
   4  -2 -16   17.79    1.43
   4  -2 -16   18.01    1.61
   4  -2 -14  100.89    4.12
   4  -2 -14   90.17    4.42
   4  -2 -12   29.40    2.50
   4  -2 -12   29.11    2.63
   4  -2 -12   33.02    2.52
   4  -2 -12   32.87    3.01
   4  -2 -10  202.92    6.76
   4  -2 -10  209.09    7.04
   4  -2 -10  203.29    6.75
   4  -2 -10  203.67    7.32
   4  -2 -10  202.76    7.35
   4  -2  -8  278.32    7.17
   4  -2  -8  271.42    7.47
   4  -2  -6  134.15    4.45
   4  -2  -6  132.39    4.31
   4  -2  -4  495.16    9.82
   4  -2  -4  520.99    9.91
   4  -2  -2  795.91   13.58
   4  -2  -2  802.36   13.36
  -4  -2   2  803.90   12.18
   4  -2   0  620.44   10.53
   4  -2   0  618.91    9.97
  -4  -2   0  616.66    9.90
  -4  -2  -2 5610.54   79.68
  -4  -2  -2 5405.00   78.43
  -4  -2  -4 1146.86   19.12
  -4  -2  -4 1159.01   19.36
  -4  -2  -6  140.20    4.79
  -4  -2  -6  146.26    4.59
  -4  -2  -8  360.33    9.21
  -4  -2  -8  364.46    9.46
  -4  -2  -8  358.25    9.10
  -4  -2 -10 2203.31   35.58
  -4  -2 -10 2120.02   36.11
  -4  -2 -10 2243.43   37.39
  -4  -2 -12  185.25    6.18
  -4  -2 -14   95.23    3.60
   4  -1 -17  150.53    4.19
   4  -1 -15  109.23    4.62
   4  -1 -13  555.35   13.22
   4  -1 -13  520.95   12.90
   4  -1 -11  123.43    5.04
   4  -1 -11  120.68    5.37
   4  -1 -11  134.51    5.35
   4  -1 -11  133.27    5.74
   4  -1  -9 1069.33   19.70
   4  -1  -9 1114.42   19.22
   4  -1  -7 1253.74   20.79
   4  -1  -7 1273.26   21.27
   4  -1  -5 2908.07   44.68
   4  -1  -5 3134.83   45.05
   4  -1  -3   10.84    0.96
   4  -1  -3   10.14    0.89
  -4  -1   1 2339.52   33.44
   4  -1  -1 2277.73   33.58
   4  -1  -1 2317.91   34.00
  -4  -1  -1 1601.73   24.13
  -4  -1  -1 1550.04   23.54
  -4  -1  -3  830.13   14.63
  -4  -1  -3  880.44   14.39
  -4  -1  -5 1883.31   28.28
  -4  -1  -5 1825.22   29.36
  -4  -1  -7   44.29    2.69
  -4  -1  -9 1608.71   27.93
  -4  -1  -9 1533.28   26.55
  -4  -1  -9 1573.24   27.10
  -4  -1 -11   45.20    3.09
  -4  -1 -11   46.99    2.96
  -4  -1 -13   77.44    3.46
  -4  -1 -13   88.17    3.92
  -4  -1 -15   54.38    2.36
  -4   0  16    0.92    0.79
   4   0 -16    2.30    0.90
   4   0 -14  292.86    8.60
   4   0 -12   17.37    1.91
   4   0 -12   16.67    2.21
   4   0 -12   20.99    2.29
   4   0 -12   14.67    1.93
   4   0 -10    0.21    0.61
   4   0  -8  243.08    6.42
   4   0  -8  248.24    6.45
   4   0  -6 4082.03   59.90
   4   0  -4    4.50    0.69
   4   0  -2 1698.47   25.18
  -4   0   2 1679.43   25.13
  -4   0   0 4820.54   68.41
   4   0   0 4805.41   68.53
  -4   0  -2  211.81    4.62
  -4   0  -2  209.69    4.47
  -4   0  -4 1146.61   18.45
  -4   0  -4 1113.87   16.71
  -4   0  -6  125.26    4.30
  -4   0  -8    2.23    0.88
  -4   0 -10  911.14   17.89
  -4   0 -10  927.97   18.03
  -4   0 -10  917.29   18.55
  -4   0 -12  427.94   10.43
  -4   0 -12  422.52   10.31
  -4   0 -14  438.06    9.48
  -4   0 -14  431.22    9.31
   4   0  16  135.94    3.43
   4   1 -17  155.69    4.18
  -4   1  15  104.11    4.77
   4   1 -15   99.39    4.26
   4   1 -13  535.16   12.74
   4   1 -11  124.26    5.68
   4   1 -11  124.63    5.23
   4   1 -11  128.86    5.29
   4   1  -9 1085.64   19.86
   4   1  -7 1243.69   19.98
   4   1  -7 1251.40   20.00
   4   1  -7 1226.76   21.15
   4   1  -5 2924.22   43.08
   4   1  -3   10.21    0.89
  -4   1   1 2339.93   33.87
   4   1  -1 2269.94   34.17
  -4   1  -1 1563.33   22.67
  -4   1  -1 1586.84   23.70
  -4   1  -3  841.81   13.42
  -4   1  -3  848.53   14.00
  -4   1  -5 1955.70   28.91
  -4   1  -5 1857.33   29.84
  -4   1  -7   49.60    2.71
  -4   1  -9 1532.01   26.85
  -4   1  -9 1559.14   26.67
  -4   1  -9 1548.48   26.89
  -4   1 -11   49.06    3.20
  -4   1 -11   46.61    3.06
  -4   1 -13   93.08    3.94
  -4   1 -13   83.55    3.87
  -4   1 -15   54.42    2.21
   4   2 -16   17.38    1.51
  -4   2  16   16.95    1.57
  -4   2  16   19.49    1.51
  -4   2  14  100.61    5.10
   4   2 -14   97.40    4.33
   4   2 -12   29.41    2.94
   4   2 -12   34.04    2.65
   4   2 -10  214.98    7.04
   4   2 -10  219.73    7.59
   4   2 -10  220.03    7.15
   4   2 -10  205.11    6.56
   4   2  -8  270.16    7.59
   4   2  -6  127.60    4.48
   4   2  -6  127.64    4.11
   4   2  -4  498.20    9.87
   4   2  -2  801.20   13.59
   4   2   0  637.06   10.74
   4   2   0  632.56    9.72
  -4   2   0  623.84   10.72
  -4   2  -2 5522.66   78.00
  -4   2  -2 5360.97   77.87
  -4   2  -4 1173.84   18.84
  -4   2  -4 1146.57   18.79
  -4   2  -6  155.51    4.46
  -4   2  -6  139.03    4.43
  -4   2  -8  330.82    8.29
  -4   2  -8  340.26    8.86
  -4   2 -10 2146.67   36.00
  -4   2 -10 2148.42   35.33
  -4   2 -12  165.33    5.56
  -4   2 -12  169.40    6.00
  -4   2 -14   92.94    3.31
  -4   3  15   85.98    4.01
  -4   3  15   84.83    3.68
   4   3 -15   86.59    3.38
  -4   3  13  175.44    7.12
   4   3 -13  179.52    5.97
   4   3 -11  328.06    9.61
   4   3 -11  327.01    8.70
   4   3  -9  516.15   11.98
   4   3  -9  482.64   12.13
   4   3  -7  686.82   14.45
   4   3  -7  699.88   13.99
   4   3  -7  703.09   14.09
   4   3  -5  269.10    7.03
   4   3  -5  266.43    6.62
   4   3  -5  272.39    7.20
   4   3  -3 4094.98   60.15
   4   3  -3 4015.06   59.10
   4   3  -1  509.94    9.85
  -4   3   1  520.38    9.62
   4   3  -1  514.61    8.93
  -4   3  -1  570.37   10.20
  -4   3  -3   11.45    1.24
  -4   3  -3   30.80    1.63
  -4   3  -5  561.21   11.33
  -4   3  -5  578.03   10.86
  -4   3  -7   98.48    3.99
  -4   3  -7  100.40    3.73
  -4   3  -9   79.81    3.81
  -4   3  -9   96.70    4.46
  -4   3 -11   38.24    2.86
  -4   3 -11   35.57    2.48
   4   3  13   14.58    1.68
   4   3  15    4.79    0.64
   4   3  15    4.88    0.78
  -4   4  16   73.82    2.47
  -4   4  16   65.93    2.23
  -4   4  14  460.02   11.26
  -4   4  14  450.80   10.57
   4   4 -14  466.84    9.42
  -4   4  12   90.24    5.07
  -4   4  12   90.96    4.65
  -4   4  10  669.06   15.67
   4   4 -10  656.38   15.14
  -4   4  10  638.96   16.01
   4   4 -10  689.01   15.20
   4   4  -8  712.59   16.46
   4   4  -8  727.87   15.58
  -4   4   8  708.87   16.36
   4   4  -8  749.72   15.52
  -4   4   8  737.23   16.50
   4   4  -6   59.37    3.16
   4   4  -6   59.11    3.41
   4   4  -4  284.51    7.75
   4   4  -4  274.03    6.87
   4   4  -4  274.63    7.72
   4   4  -2 1069.66   14.60
   4   4  -2  529.71   13.84
   4   4   0  245.30    6.71
  -4   4  -2  195.51    5.59
  -4   4  -2  200.70    4.92
   4   4   2  190.55    5.62
  -4   4  -4  172.38    5.42
  -4   4  -6  763.18   15.27
   4   4   8  284.21    8.56
  -4   4  -8  290.59    7.74
  -4   4  -8  278.64    8.19
  -4   4  -8  288.68    8.20
   4   4  10  183.40    6.65
   4   4  12   72.45    3.61
   4   4  14   77.47    2.67
   4   4  14   75.28    2.93
  -4   5  15   84.20    3.04
  -4   5  15   81.73    2.83
  -4   5  13   48.54    3.23
  -4   5  13   48.81    3.02
   4   5 -11  234.67    7.76
  -4   5  11  235.38    7.92
  -4   5  11  233.97    8.33
  -4   5  11  237.33    7.88
   4   5  -9  547.21   13.43
  -4   5   9  550.78   14.03
  -4   5   9  549.84   14.08
   4   5  -9  526.74   13.43
  -4   5   9  546.55   13.28
   4   5  -7  277.65    8.99
  -4   5   7  292.17    9.36
   4   5  -7  281.22    9.20
  -4   5   7  289.18    8.62
   4   5  -7  308.56    8.74
   4   5  -7  280.54    8.58
   4   5  -7  296.39    9.16
  -4   5   7  277.82    8.96
   4   5  -5   24.64    2.06
   4   5  -5   21.83    2.34
   4   5  -3  104.19    3.94
   4   5  -3   97.89    4.56
   4   5  -1  645.45   14.05
   4   5   1  332.50    8.87
  -4   5  -3  535.94   12.28
   4   5   3  623.02   12.66
  -4   5  -5  567.08   12.71
   4   5   5  569.54   12.31
   4   5   7  180.84    6.49
  -4   5  -7  193.29    6.75
   4   5   9 1377.82   25.12
   4   5  11   71.98    3.49
   4   5  11   62.53    3.48
   4   5  13   80.37    2.75
   4   5  13   81.27    3.05
  -4   6  14    4.33    0.82
  -4   6  14    5.69    0.82
  -4   6  12   86.09    4.24
  -4   6  12   89.18    4.05
   4   6 -10   77.22    4.38
  -4   6  10   75.57    4.19
  -4   6  10   80.14    4.57
  -4   6   8  890.01   18.98
  -4   6   8  848.97   18.97
   4   6  -8  825.91   18.08
  -4   6   8  850.29   18.07
   4   6  -8  860.25   18.90
  -4   6   6  847.22   17.88
   4   6  -6  775.35   18.06
   4   6  -6  764.84   16.79
   4   6  -6  842.12   18.75
  -4   6   6  856.33   17.48
   4   6  -6  835.45   18.28
   4   6  -6  802.31   17.50
  -4   6   6  843.08   18.45
  -4   6   4  876.38   17.89
   4   6  -4  866.37   18.36
   4   6  -4  868.86   18.45
   4   6  -4  869.73   17.16
   4   6  -4  850.16   18.94
   4   6  -4  886.85   17.54
   4   6  -4  887.57   18.14
  -4   6   4  879.07   18.82
  -4   6   4  866.25   17.66
   4   6  -2 2026.16   34.12
   4   6  -2 1998.11   33.43
   4   6  -2 1982.53   35.10
   4   6   0  304.74    8.36
   4   6   0  311.89    8.59
   4   6   0  296.15    9.16
   4   6   0  328.15    9.09
   4   6   2  576.52   13.12
   4   6   2  568.24   12.55
   4   6   2  539.97   12.35
   4   6   2  543.60   13.03
  -4   6  -2  586.55   12.95
   4   6   4 1011.34   19.81
   4   6   4 1041.07   19.73
  -4   6  -4 1065.34   20.48
   4   6   6  314.46    8.81
   4   6   6  298.46    8.65
   4   6   6  309.24    8.52
   4   6   8   65.25    3.27
   4   6   8   60.08    3.44
   4   6   8   59.55    3.54
   4   6  10   92.60    3.84
   4   6  10   93.63    4.05
   4   6  12   39.14    1.93
   4   6  12   36.92    1.67
  -4   7  13   94.48    3.16
  -4   7  11   43.22    2.82
   4   7 -11   42.05    2.70
  -4   7  11   44.07    2.67
   4   7  -9  108.97    5.23
  -4   7   9  108.82    4.86
  -4   7   9  107.74    5.02
   4   7  -7   96.89    4.98
  -4   7   7  104.19    5.12
  -4   7   7  102.38    4.89
  -4   7   5  578.47   13.87
   4   7  -5  617.19   14.67
   4   7  -5  601.98   14.77
   4   7  -5  604.59   14.78
  -4   7   3 1046.06   20.61
   4   7  -3 1085.17   21.68
   4   7  -3 1074.73   20.95
   4   7  -3 1126.78   23.19
   4   7  -3 1087.77   21.56
   4   7  -3 1076.50   21.77
  -4   7   1  480.58   11.05
   4   7  -1  466.17   11.99
  -4   7   1  467.85   10.98
   4   7  -1  453.76   11.46
   4   7  -1  465.16   12.83
   4   7  -1  462.96   11.77
  -4   7  -1  146.43    5.87
   4   7   1  142.79    5.92
   4   7   1  144.39    5.79
   4   7   1  156.01    6.53
   4   7   1  138.56    5.52
   4   7   3  248.73    7.99
   4   7   3  234.22    7.35
   4   7   3  237.37    7.42
   4   7   3  241.78    7.82
  -4   7  -3  235.74    7.79
   4   7   5  151.76    5.64
   4   7   5  149.69    5.57
   4   7   5  150.40    5.78
   4   7   5  155.67    5.48
   4   7   7  447.41   10.22
   4   7   7  439.11   10.39
   4   7   7  456.46   10.42
   4   7   9  255.38    6.50
   4   7   9  266.30    6.70
   4   7  11  193.99    5.08
  -4   8  12  127.22    3.31
  -4   8  10  739.87   14.04
  -4   8   8  138.43    5.21
   4   8  -8  133.94    5.43
  -4   8   6   60.92    3.53
   4   8  -6   54.66    3.67
   4   8  -6   56.60    3.70
  -4   8   4   33.47    2.61
   4   8  -4   37.79    3.10
   4   8  -4   35.48    2.84
   4   8  -4   33.75    2.92
   4   8  -2  530.74   13.27
  -4   8   2  528.67   11.81
   4   8  -2  526.03   12.73
  -4   8   2  535.84   12.75
  -4   8   2  547.70   12.10
   4   8  -2  543.26   12.82
  -4   8   0  170.80    6.33
   4   8   0  156.51    6.04
   4   8   0  161.70    6.35
   4   8   2  137.51    5.58
   4   8   2  137.84    5.61
  -4   8  -2  139.46    5.69
   4   8   4  133.04    5.21
   4   8   4  140.18    5.51
   4   8   4  138.29    5.05
   4   8   6   59.94    3.40
   4   8   6   65.00    3.03
   4   8   8  543.73   11.22
   4   8  10   73.94    2.50
  -4   9   9  113.14    3.40
  -4   9   9  110.56    3.41
  -4   9   7  163.85    4.89
   4   9  -7  158.15    5.18
  -4   9   5   99.72    4.13
   4   9  -5   95.01    4.12
  -4   9   5  105.60    4.01
   4   9  -3  131.46    5.35
  -4   9   3  125.01    4.93
   4   9  -3  130.62    4.79
   4   9  -1  311.83    8.55
   4   9  -1  327.32    8.98
  -4   9   1  322.60    8.61
   4   9   1  295.95    8.19
   4   9   1  284.74    7.99
  -4   9  -1  306.29    8.27
   4   9   3  347.57    8.69
   4   9   3  346.76    8.45
   4   9   5  200.49    5.76
   4   9   7  112.74    3.54
  -4  10   6  327.54    6.65
  -4  10   4  415.77    8.52
  -4  10   2   77.78    3.12
   4  10   0   98.14    3.58
   4  10   0  100.43    3.58
   4  10   2   91.85    2.93
   4  10   2  111.76    3.63
   4  10   4  186.99    4.56
   5  -9  -8  248.50    5.86
   5  -9  -8  234.09    5.35
   5  -9  -8  245.44    6.02
   5  -9  -6  116.92    3.85
  -5  -9  -2   20.55    1.54
  -5  -9  -4  157.15    4.56
  -5  -9  -6  104.53    3.39
  -5  -9  -6  111.25    3.35
  -5  -9  -6  100.88    2.88
   5  -8 -11  218.55    5.24
   5  -8 -11  220.66    5.37
   5  -8 -11  220.31    5.36
   5  -8  -9  158.55    5.28
   5  -8  -9  143.91    4.96
   5  -8  -9  154.92    4.79
   5  -8  -7  170.39    6.02
   5  -8  -7  186.52    5.93
   5  -8  -5   92.91    4.28
  -5  -8  -1  140.93    5.02
  -5  -8  -3   68.65    3.24
  -5  -8  -3   67.85    3.53
  -5  -8  -5   24.59    1.86
  -5  -8  -5   22.21    2.02
  -5  -8  -7  104.82    3.71
  -5  -8  -7  104.93    3.64
  -5  -8  -7  106.40    3.91
  -5  -8  -9   14.64    1.11
  -5  -8  -9   14.50    1.15
   5  -7 -12   12.24    1.35
   5  -7 -12   12.43    1.37
   5  -7 -12   13.53    1.34
   5  -7 -10  110.74    4.40
   5  -7 -10  103.35    4.48
   5  -7 -10  107.77    4.68
   5  -7  -8   23.86    2.43
   5  -7  -8   27.85    2.42
   5  -7  -2  464.68   12.08
  -5  -7  -4   72.18    3.65
  -5  -7  -6   80.85    3.87
  -5  -7  -6   81.37    4.12
  -5  -7  -8   23.60    1.96
  -5  -7  -8   23.50    2.03
  -5  -7 -10   57.49    2.28
  -5  -7 -10   64.91    2.63
  -5  -7 -10   65.07    2.64
  -5  -7 -10   62.92    2.56
   5  -6 -13  118.30    4.14
   5  -6 -13  123.53    4.35
   5  -6 -13  115.70    3.90
   5  -6 -11   24.31    2.38
   5  -6 -11   25.53    2.39
   5  -6 -11   28.74    2.57
   5  -6 -11   27.51    2.54
   5  -6  -9   10.85    1.91
   5  -6  -9    8.73    1.73
   5  -6  -7 1667.77   30.34
  -5  -6   5  305.22    9.13
   5  -6  -5  302.39    9.31
   5  -6  -5  285.35    8.99
  -5  -6   3  470.47   12.05
   5  -6  -3  465.38   11.43
   5  -6  -1  211.41    6.94
  -5  -6   1  216.75    7.66
  -5  -6  -1   19.28    2.29
  -5  -6  -3  246.59    7.36
  -5  -6  -3  244.37    9.11
  -5  -6  -5   22.69    2.10
  -5  -6  -5   25.57    2.34
  -5  -6  -7  373.40    9.45
  -5  -6  -7  388.62   10.11
  -5  -6  -7  365.82    9.71
  -5  -6  -9  203.03    6.27
  -5  -6  -9  199.57    6.23
  -5  -6 -11   15.51    1.26
  -5  -6 -11   15.09    1.37
  -5  -6 -11   16.82    1.43
   5  -5 -14   12.05    1.30
   5  -5 -14   12.84    1.12
   5  -5 -14   11.09    1.32
   5  -5 -14   12.15    1.22
   5  -5 -12   67.67    3.64
   5  -5 -12   65.65    3.70
   5  -5 -12   74.33    4.08
   5  -5 -12   68.60    4.07
   5  -5 -12   66.84    3.96
   5  -5 -10  832.50   18.21
   5  -5 -10  808.72   18.24
   5  -5  -8  256.50    8.83
   5  -5  -8  272.78    8.73
   5  -5  -8  258.35    8.31
   5  -5  -8  273.50    8.83
   5  -5  -6   37.71    2.96
   5  -5  -6   33.05    2.74
   5  -5  -4  480.16   11.40
  -5  -5   2  691.28   14.69
   5  -5  -2  664.55   13.53
   5  -5   0  174.67    5.46
  -5  -5   0  164.37    6.18
  -5  -5  -2   80.38    4.39
  -5  -5  -4  592.53   12.80
  -5  -5  -4  558.94   12.27
  -5  -5  -4  574.91   14.32
  -5  -5  -6   47.69    3.62
  -5  -5  -6   46.35    3.01
  -5  -5  -6   46.69    3.14
  -5  -5  -6   47.47    2.86
  -5  -5  -8  135.50    5.45
  -5  -5  -8  140.35    5.57
  -5  -5 -10  138.55    5.08
  -5  -5 -10  138.23    4.39
  -5  -5 -10  137.72    4.94
  -5  -5 -12   18.19    1.40
  -5  -5 -12   19.39    1.23
   5  -4 -15  218.46    5.63
   5  -4 -15  232.26    5.93
   5  -4 -13  216.88    6.65
   5  -4 -13  201.65    6.83
   5  -4 -13  208.00    6.17
   5  -4 -13  229.99    7.74
   5  -4 -13  216.48    7.00
   5  -4 -11  712.91   16.12
   5  -4 -11  702.70   16.30
   5  -4 -11  722.31   16.89
   5  -4  -9  639.34   14.87
   5  -4  -9  648.84   14.89
   5  -4  -9  635.61   15.34
   5  -4  -7  845.29   17.22
   5  -4  -7  835.64   17.15
   5  -4  -5  476.57   11.01
   5  -4  -5  465.95   10.81
   5  -4  -3  827.19   15.44
   5  -4  -1 1461.60   23.98
  -5  -4   1 1428.56   24.81
   5  -4  -1 1428.65   23.31
   5  -4   1  392.29    8.10
  -5  -4  -1  380.08    9.66
  -5  -4  -3  310.81    8.93
  -5  -4  -3  320.14    7.05
  -5  -4  -5 1833.37   29.71
  -5  -4  -5 1790.18   31.55
  -5  -4  -7  585.99   12.98
  -5  -4  -7  566.45   12.75
  -5  -4  -7  551.29   12.35
  -5  -4  -7  572.99   12.91
  -5  -4  -7  547.36   12.54
  -5  -4  -9  452.94   11.13
  -5  -4  -9  446.59   10.50
  -5  -4  -9  460.37   11.01
  -5  -4  -9  487.52   10.93
  -5  -4 -11   46.78    2.53
  -5  -4 -11   48.13    2.78
  -5  -4 -11   43.18    2.53
  -5  -4 -13   60.24    2.37
   5  -3 -16  103.75    3.35
   5  -3 -16  109.16    3.62
   5  -3 -14   34.00    2.68
   5  -3 -14   37.09    2.52
   5  -3 -14   38.94    2.33
   5  -3 -12  259.83    7.75
   5  -3 -12  248.63    7.97
   5  -3 -12  261.38    8.47
   5  -3 -12  254.22    8.80
   5  -3 -10  364.74    9.66
   5  -3 -10  364.09   10.64
   5  -3 -10  361.60   10.34
   5  -3 -10  378.76   10.94
   5  -3 -10  376.05   10.26
   5  -3  -8  158.81    5.62
   5  -3  -8  150.49    5.65
   5  -3  -6  634.76   12.95
   5  -3  -6  621.01   12.82
   5  -3  -4 1991.96   31.41
   5  -3  -4 1924.18   31.04
   5  -3  -2  179.08    4.73
   5  -3  -2  170.51    4.91
   5  -3   0   31.34    1.73
  -5  -3   0   41.07    2.40
  -5  -3   0   39.62    1.46
   5  -3   0   29.36    1.43
  -5  -3  -2  463.33   10.31
  -5  -3  -2  443.35    8.59
  -5  -3  -4  604.63   11.73
  -5  -3  -4  601.09   12.70
  -5  -3  -6  505.39   11.22
  -5  -3  -8  110.00    4.73
  -5  -3  -8  112.68    4.55
  -5  -3  -8  117.78    4.80
  -5  -3  -8  111.23    4.89
  -5  -3 -10  124.56    4.71
  -5  -3 -10  114.93    4.74
  -5  -3 -10  121.29    4.85
  -5  -3 -12   59.90    3.06
  -5  -3 -14   24.49    1.48
  -5  -3 -14   21.98    1.33
   5  -2 -17   12.25    1.07
   5  -2 -15  398.40    9.72
   5  -2 -13  142.77    5.36
   5  -2 -13  143.35    5.95
   5  -2 -13  144.72    6.19
   5  -2 -11  556.60   12.97
   5  -2 -11  547.43   13.11
   5  -2 -11  583.77   13.40
   5  -2 -11  552.45   13.89
   5  -2 -11  539.23   13.25
   5  -2  -9  125.30    4.71
   5  -2  -9  125.37    5.02
   5  -2  -7 2751.73   42.50
   5  -2  -7 2730.36   42.70
   5  -2  -5  453.52    9.42
   5  -2  -5  433.99    9.29
   5  -2  -3  338.45    7.12
   5  -2  -3  342.04    7.39
  -5  -2   1  418.30    7.23
   5  -2  -1  402.73    7.54
   5  -2   1  211.67    3.81
  -5  -2  -1  217.99    4.73
  -5  -2  -1  223.27    5.73
  -5  -2  -3  909.47   15.29
  -5  -2  -3  867.81   16.24
  -5  -2  -5  663.64   13.07
  -5  -2  -5  686.15   12.87
  -5  -2  -7 2495.49   40.06
  -5  -2  -9  681.34   14.27
  -5  -2  -9  665.95   14.01
  -5  -2  -9  679.23   15.02
  -5  -2 -11   27.54    2.38
  -5  -2 -13   20.22    1.77
  -5  -2 -15  115.57    3.08
   5  -1 -16  219.41    5.27
   5  -1 -16  232.38    6.34
   5  -1 -14  223.75    7.34
   5  -1 -12  307.05    9.38
   5  -1 -12  312.68    8.99
   5  -1 -12  302.26    9.37
   5  -1 -10 1122.21   20.96
   5  -1 -10 1132.69   22.22
   5  -1  -8   21.18    1.82
   5  -1  -6  589.42   11.29
   5  -1  -6  593.76   11.49
   5  -1  -4 1316.12   21.03
   5  -1  -4 1296.47   20.86
   5  -1  -2  442.71    7.95
  -5  -1   2  446.27    7.78
   5  -1  -2  427.04    8.24
  -5  -1   0  565.43    9.59
  -5  -1  -2  843.28   14.55
  -5  -1  -2  844.00   14.07
   5  -1   2  845.09   13.41
  -5  -1  -4  298.54    6.92
  -5  -1  -4  306.44    6.27
  -5  -1  -6  509.12   10.94
  -5  -1  -8  934.45   17.98
  -5  -1  -8  985.71   18.73
  -5  -1 -10  706.52   15.11
  -5  -1 -10  735.52   14.65
  -5  -1 -12  133.45    5.11
  -5  -1 -12  139.61    4.76
  -5  -1 -14  101.02    3.55
  -5  -1 -14   85.69    2.82
   5   0 -17  157.70    4.33
   5   0 -15    3.45    1.19
   5   0 -13  127.64    5.85
   5   0 -13  124.76    5.42
   5   0 -11  529.14   13.13
   5   0 -11  518.50   12.59
   5   0  -9  531.57   11.55
   5   0  -9  529.16   10.71
   5   0  -9  548.61   11.79
   5   0  -7   80.35    3.27
   5   0  -5 1434.92   22.94
   5   0  -3  344.12    6.88
  -5   0   3  357.46    6.90
  -5   0   1 1438.75   21.69
   5   0  -1 1402.06   21.85
  -5   0  -1  895.06   14.22
  -5   0  -1  867.73   14.31
   5   0   1  882.78   14.27
  -5   0  -3 9999.00  141.78
  -5   0  -5 5371.19   78.55
  -5   0  -7  261.31    7.27
  -5   0  -9  380.83    9.59
  -5   0  -9  367.56    9.36
  -5   0  -9  383.47    9.99
  -5   0 -11   85.76    4.06
  -5   0 -11   96.09    4.39
  -5   0 -13   31.85    2.28
  -5   0 -13   28.23    2.04
  -5   0 -13   27.98    1.82
  -5   0 -15   92.31    2.86
  -5   1  16  215.17    6.43
   5   1 -16  225.49    6.00
   5   1 -14  220.64    7.06
   5   1 -12  301.86    9.63
   5   1 -12  298.05    8.77
   5   1 -10 1131.82   22.05
   5   1 -10 1108.87   21.15
   5   1  -8   23.94    2.00
   5   1  -8   25.76    1.73
   5   1  -6  570.89   10.75
   5   1  -4 1257.68   20.18
   5   1  -2  433.22    8.35
  -5   1   2  435.91    8.15
  -5   1   0  586.84   10.23
  -5   1  -2  860.08   14.30
  -5   1  -4  277.80    6.59
  -5   1  -4  306.18    5.96
  -5   1  -6  500.23   10.59
  -5   1  -8  956.85   18.02
  -5   1  -8  970.80   18.24
  -5   1  -8  934.27   18.04
  -5   1 -10  681.27   14.87
  -5   1 -10  700.52   14.22
  -5   1 -12  129.12    4.93
  -5   1 -12  134.88    5.06
  -5   1 -14   96.51    3.44
   5   2 -17   11.42    0.86
   5   2 -15  388.79    9.02
  -5   2  15  391.43   10.24
   5   2 -13  147.59    5.55
   5   2 -11  577.54   13.63
  -5   2  11  566.95   13.99
   5   2 -11  594.60   14.39
   5   2 -11  540.33   12.59
   5   2 -11  565.13   13.64
   5   2  -9  127.46    5.27
   5   2  -7 2746.89   43.38
   5   2  -7 2742.70   42.35
   5   2  -5  455.19    9.81
   5   2  -3  312.32    7.06
  -5   2   1  423.42    8.24
   5   2  -1  436.63    8.32
   5   2   1  218.35    4.74
  -5   2  -1  222.79    5.15
  -5   2  -3  897.26   15.20
  -5   2  -3  885.78   14.99
  -5   2  -5  646.41   11.92
  -5   2  -5  643.36   12.23
  -5   2  -7 2441.11   38.56
  -5   2  -9  668.25   13.97
  -5   2  -9  681.55   14.39
  -5   2 -11   25.49    2.24
  -5   2 -11   25.29    2.33
  -5   2 -13   21.71    1.73
   5   2  15  111.03    3.19
  -5   3  16  101.07    3.66
   5   3 -16   96.18    2.86
  -5   3  14   36.36    3.08
   5   3 -14   42.13    2.49
  -5   3  14   34.27    2.47
   5   3 -12  269.45    7.54
  -5   3  12  251.62    9.11
   5   3 -10  385.47   10.80
   5   3 -10  368.12   10.20
  -5   3  10  375.29   11.03
  -5   3  10  361.97   10.67
   5   3 -10  361.32   10.52
   5   3  -8  162.13    5.70
   5   3  -8  160.31    5.60
   5   3  -6  635.71   12.57
   5   3  -6  621.26   13.31
   5   3  -6  620.56   13.05
   5   3  -4 2005.77   30.88
   5   3  -4 1940.15   31.80
   5   3  -2  184.21    4.43
   5   3  -2  171.12    5.04
   5   3   0   32.46    1.79
  -5   3   0   32.65    1.82
  -5   3  -2  455.54    9.01
  -5   3  -4  590.74   11.49
  -5   3  -4  563.83   11.09
  -5   3  -6  520.69   10.85
  -5   3  -6  489.77   10.49
  -5   3  -8  117.71    4.95
  -5   3  -8  121.64    4.75
  -5   3 -10  113.52    4.63
  -5   3 -10  119.77    5.05
   5   3  12   59.83    3.45
   5   3  14   23.64    1.61
  -5   4  15  222.38    6.38
  -5   4  15  211.33    5.40
  -5   4  13  218.95    7.75
  -5   4  13  208.58    6.74
  -5   4  11  728.86   16.51
  -5   4  11  695.19   16.92
   5   4 -11  723.25   15.61
  -5   4  11  703.47   15.61
  -5   4   9  634.42   15.47
   5   4  -9  643.38   14.50
   5   4  -9  633.76   15.42
  -5   4   9  642.88   15.51
   5   4  -9  611.58   14.52
   5   4  -9  628.01   14.63
  -5   4   9  637.15   14.26
   5   4  -7  862.99   16.87
   5   4  -7  855.79   17.50
   5   4  -5  505.46   10.69
   5   4  -5  477.29   11.50
   5   4  -5  473.56   11.53
   5   4  -3  818.57   14.49
   5   4  -3  831.12   16.13
   5   4  -1 1407.72   24.49
  -5   4  -1  361.50    7.86
   5   4   1  356.58    8.83
  -5   4  -3  306.28    7.15
   5   4   3  311.68    7.93
  -5   4  -5 1763.79   29.54
   5   4   7  547.86   12.95
  -5   4  -7  545.08   12.29
   5   4   9  468.60   11.90
   5   4  11   50.91    3.20
   5   4  13   67.29    2.87
   5   4  13   63.53    2.82
  -5   5  14   11.84    1.58
  -5   5  14   11.87    1.26
  -5   5  12   63.66    4.04
   5   5 -12   64.95    3.55
  -5   5  12   66.79    3.65
  -5   5  10  830.19   18.51
  -5   5  10  824.76   18.50
   5   5 -10  804.38   17.72
  -5   5  10  838.45   17.50
  -5   5   8  276.60    9.32
   5   5  -8  278.33    8.47
  -5   5   8  265.69    8.94
   5   5  -8  267.37    8.41
   5   5  -8  261.23    9.05
   5   5  -8  248.87    8.64
   5   5  -8  260.13    8.78
  -5   5   8  266.76    8.25
  -5   5   6   32.98    2.81
   5   5  -6   31.68    2.62
   5   5  -6   33.65    2.60
   5   5  -6   36.57    3.08
  -5   5   6   31.51    2.94
  -5   5   6   35.35    2.72
   5   5  -6   35.38    3.04
   5   5  -4  546.63   11.58
   5   5  -4  523.94   13.06
   5   5  -2  676.98   15.04
   5   5   0  168.99    6.17
   5   5   2   62.31    3.55
   5   5   4  586.33   13.04
   5   5   6   47.58    3.21
   5   5   8  136.20    5.57
   5   5  10  140.85    5.28
   5   5  10  129.94    5.07
   5   5  12   19.44    1.55
   5   5  12   18.05    1.50
  -5   6  13  120.96    4.48
  -5   6  13  105.86    3.81
  -5   6  11   27.33    2.57
   5   6 -11   26.38    2.44
  -5   6  11   24.88    2.26
  -5   6   9    6.29    1.61
  -5   6   9    8.02    1.70
   5   6  -9    8.74    1.80
  -5   6   9    8.77    1.66
   5   6  -7 1574.42   29.53
   5   6  -7 1670.09   31.06
  -5   6   7 1648.60   30.88
   5   6  -7 1656.73   30.59
  -5   6   7 1688.07   29.41
  -5   6   7 1622.04   30.08
   5   6  -5  286.59    9.63
  -5   6   5  300.00    9.60
  -5   6   5  275.43    8.65
   5   6  -5  296.55    8.95
   5   6  -5  284.27    8.36
   5   6  -5  297.40    9.40
   5   6  -5  289.68    8.30
  -5   6   5  300.23    8.65
   5   6  -5  301.76    9.50
  -5   6   3  486.88   12.37
   5   6  -3  480.20   11.98
   5   6  -3  466.66   11.97
   5   6  -3  471.87   11.27
  -5   6   3  470.94   11.34
   5   6  -3  484.87   12.84
   5   6  -1  220.28    7.28
   5   6  -1  208.00    7.01
   5   6  -1  213.32    6.79
   5   6  -1  204.70    7.56
   5   6  -1  209.81    6.82
  -5   6  -1   25.84    2.31
   5   6   1   18.57    2.04
   5   6   1   24.36    2.20
   5   6   1   21.30    2.24
   5   6   1   19.08    2.18
   5   6   3  239.76    7.18
   5   6   3  234.20    7.43
  -5   6  -3  247.11    7.75
   5   6   5   25.63    2.19
   5   6   5   22.41    2.26
   5   6   7  369.65    9.89
   5   6   7  411.55    9.94
   5   6   9  204.23    6.29
   5   6   9  191.47    5.93
   5   6  11   15.50    1.32
   5   6  11   16.23    1.29
  -5   7  12   12.70    1.41
  -5   7  10  112.69    4.85
   5   7 -10  105.34    4.75
  -5   7   8   26.73    2.57
   5   7  -8   24.87    2.64
   5   7  -6    0.02    1.27
   5   7  -6    0.94    1.16
  -5   7   6    0.95    1.00
   5   7  -6    1.12    1.22
  -5   7   4  720.36   15.53
   5   7  -4  723.05   16.63
   5   7  -4  745.91   15.79
   5   7  -4  728.20   16.60
   5   7  -4  715.25   16.40
   5   7  -2  465.41   11.99
   5   7  -2  456.18   11.76
   5   7  -2  445.22   11.86
   5   7  -2  454.51   11.36
   5   7   0  261.61    8.44
   5   7   0  248.55    7.87
   5   7   0  271.83    9.19
  -5   7   0  252.46    8.05
   5   7   2  137.70    5.55
   5   7   2  138.54    5.85
   5   7   2  140.43    5.73
  -5   7  -2  142.08    5.82
   5   7   4   75.86    3.94
   5   7   4   76.96    4.16
   5   7   4   75.44    4.16
   5   7   6   81.34    3.99
   5   7   6   75.83    3.81
   5   7   8   23.84    1.86
   5   7  10   61.20    2.31
   5   7  10   61.76    2.80
  -5   8  11  221.30    5.43
  -5   8   9  148.36    5.03
   5   8  -9  155.34    5.43
  -5   8   7  180.24    6.01
   5   8  -7  172.02    6.38
  -5   8   5  100.87    4.40
   5   8  -5  100.85    4.98
   5   8  -5   95.19    4.82
  -5   8   3  253.65    7.29
   5   8  -3  250.91    7.77
  -5   8   3  254.69    7.87
   5   8  -3  256.24    8.36
   5   8  -3  258.33    8.18
   5   8  -1  165.59    6.47
   5   8  -1  164.83    6.07
  -5   8   1  165.20    6.21
   5   8   1  140.79    5.56
   5   8   1  138.73    5.74
  -5   8  -1  140.11    5.65
   5   8   3   63.72    3.64
   5   8   3   68.31    3.74
   5   8   5   22.29    1.96
   5   8   5   19.99    2.02
   5   8   5   20.99    1.84
   5   8   7  101.82    3.98
   5   8   7  106.22    3.59
   5   8   9   13.52    1.17
  -5   9   8  230.95    5.50
  -5   9   8  232.12    5.67
   5   9  -8  225.98    5.90
  -5   9   6  115.01    4.15
  -5   9   6  105.43    3.73
   5   9  -6  108.50    4.24
   5   9  -4   58.28    3.42
   5   9  -4   62.81    3.24
   5   9  -2   48.56    2.93
   5   9  -2   54.11    3.31
  -5   9   2   51.44    3.02
   5   9   0  116.31    4.81
   5   9   0  114.71    4.56
  -5   9   0  122.00    4.80
   5   9   2   20.20    1.87
   5   9   2   21.79    1.92
   5   9   4  162.47    4.75
   5   9   4  155.87    4.95
   5   9   6  107.28    3.52
  -5  10   5   20.27    1.34
  -5  10   3  135.36    4.05
   5  10  -1   18.75    1.52
   5  10   1  120.19    3.63
   5  10   1  125.21    3.77
   5  10   3   18.50    1.23
  -6 -10   0   81.97    2.62
  -6 -10  -2  163.88    3.96
   6  -9  -9   33.76    1.57
   6  -9  -9   36.66    1.68
   6  -9  -7  198.98    5.00
   6  -9  -5  405.45    8.68
  -6  -9  -1   26.19    1.81
  -6  -9  -3   76.81    3.10
  -6  -9  -3   78.89    2.89
  -6  -9  -5   76.01    2.81
  -6  -9  -5   82.17    2.75
   6  -8 -10   52.50    2.60
   6  -8 -10   56.08    2.68
   6  -8 -10   56.17    2.64
   6  -8  -8   43.29    2.78
   6  -8  -8   44.07    2.64
   6  -8  -6   55.09    3.22
  -6  -8  -2  563.59   11.93
  -6  -8  -4  100.74    3.82
  -6  -8  -4  104.13    4.17
  -6  -8  -4  106.53    3.73
  -6  -8  -6   70.22    2.94
  -6  -8  -6   67.85    2.81
  -6  -8  -6   74.65    3.26
  -6  -8  -6   70.78    3.13
  -6  -8  -8  291.34    5.98
  -6  -8  -8  293.84    6.11
  -6  -8  -8  303.70    6.21
   6  -7 -13  124.11    3.35
   6  -7 -13  127.84    3.50
   6  -7 -11   42.26    2.58
   6  -7 -11   40.73    2.52
   6  -7 -11   37.75    2.27
   6  -7  -9    4.77    1.27
   6  -7  -9    4.86    1.18
   6  -7  -9    5.32    1.40
   6  -7  -7   91.58    4.52
  -6  -7  -1  304.97    7.89
  -6  -7  -1  285.61    8.13
  -6  -7  -3  168.17    5.54
  -6  -7  -3  160.43    5.97
  -6  -7  -5  306.68    8.10
  -6  -7  -5  299.47    8.47
  -6  -7  -7   34.60    2.32
  -6  -7  -7   37.96    2.54
  -6  -7  -9   55.21    2.52
  -6  -7  -9   53.87    2.42
  -6  -7  -9   52.67    2.42
  -6  -7  -9   56.91    2.58
   6  -6 -14  319.37    6.72
   6  -6 -12   99.10    4.14
   6  -6 -12   97.13    4.23
   6  -6 -12   95.73    4.25
   6  -6 -12   94.09    3.76
   6  -6 -12  102.74    4.34
   6  -6 -12  103.83    4.10
   6  -6 -10   52.73    3.61
   6  -6 -10   56.43    3.71
   6  -6 -10   51.61    3.51
   6  -6  -8  276.31    9.11
   6  -6  -6  203.82    7.47
   6  -6  -6  172.95    6.78
   6  -6  -4   11.66    1.88
  -6  -6   4   12.92    1.99
   6  -6  -4   13.06    1.79
  -6  -6   2  432.10   11.77
   6  -6  -2  407.07   10.70
  -6  -6   0  381.92   11.17
  -6  -6  -2  536.54   11.82
  -6  -6  -2  543.77   14.70
  -6  -6  -4 1314.06   23.74
  -6  -6  -6  639.56   14.19
  -6  -6  -6  631.33   13.77
  -6  -6  -8  249.85    7.17
  -6  -6  -8  247.08    7.17
  -6  -6  -8  262.26    7.43
  -6  -6 -10   25.20    1.62
  -6  -6 -10   29.01    1.92
  -6  -6 -10   30.22    1.96
  -6  -6 -10   30.62    1.93
   6  -5 -15  209.10    4.78
   6  -5 -15  212.46    4.67
   6  -5 -13   70.82    3.36
   6  -5 -13   75.42    3.64
   6  -5 -13   75.83    3.54
   6  -5 -13   77.67    3.94
   6  -5 -13   75.24    3.24
   6  -5 -11  369.46   10.38
   6  -5 -11  359.83   10.38
   6  -5 -11  359.21   10.64
   6  -5  -9  217.06    7.67
   6  -5  -9  215.56    8.09
   6  -5  -7  408.75   11.10
   6  -5  -7  418.17   11.30
   6  -5  -7  416.79   11.19
   6  -5  -5  158.13    6.05
   6  -5  -5  149.17    5.72
   6  -5  -3  225.18    7.16
  -6  -5   3  232.94    7.59
   6  -5  -3  238.47    6.89
   6  -5  -1  487.05   10.96
  -6  -5   1  475.92   12.09
  -6  -5  -1   38.75    3.16
  -6  -5  -3   64.94    3.45
  -6  -5  -3   64.74    4.24
  -6  -5  -5  501.85   11.44
  -6  -5  -5  493.58   13.18
  -6  -5  -5  505.20   11.85
  -6  -5  -5  516.68   12.18
  -6  -5  -7  391.42   10.20
  -6  -5  -7  411.63   10.49
  -6  -5  -9 1046.35   19.50
  -6  -5  -9 1044.49   19.18
  -6  -5  -9 1061.39   19.62
  -6  -5 -11   52.37    2.51
  -6  -5 -13   30.60    1.31
   6  -4 -16   20.45    1.23
   6  -4 -14   61.89    2.83
   6  -4 -14   64.51    3.14
   6  -4 -14   64.76    3.34
   6  -4 -12  377.37    9.87
   6  -4 -12  362.13   10.10
   6  -4 -12  377.09   10.58
   6  -4 -12  382.39   11.09
   6  -4 -10  435.31   12.08
   6  -4 -10  456.49   12.31
   6  -4 -10  463.13   12.67
   6  -4  -8  179.13    6.56
   6  -4  -8  180.30    6.88
   6  -4  -8  169.88    6.43
   6  -4  -6  517.62   11.96
   6  -4  -6  485.51   11.62
   6  -4  -4  916.23   17.54
   6  -4  -4  909.75   17.05
   6  -4  -2 1116.32   20.22
   6  -4  -2 1173.91   19.62
  -6  -4   0  147.88    5.59
   6  -4   0  147.95    4.60
  -6  -4  -2  770.25   16.42
  -6  -4  -4   79.66    3.28
  -6  -4  -4   65.88    3.94
  -6  -4  -6  260.01    7.69
  -6  -4  -6  255.70    7.36
  -6  -4  -6  256.83    7.79
  -6  -4  -8  888.07   17.94
  -6  -4  -8  919.67   17.83
  -6  -4  -8  908.36   16.92
  -6  -4  -8  895.97   17.95
  -6  -4 -10   57.13    2.89
  -6  -4 -10   57.10    3.07
  -6  -4 -10   58.10    3.19
  -6  -4 -12   80.08    2.83
  -6  -4 -12   73.24    2.68
   6  -3 -15  104.40    3.49
   6  -3 -15  103.98    4.14
   6  -3 -13   24.06    2.04
   6  -3 -13   21.43    2.10
   6  -3 -13   21.40    2.25
   6  -3 -13   22.43    2.51
   6  -3 -11  120.09    5.87
   6  -3 -11  125.51    5.49
   6  -3 -11  129.01    5.78
   6  -3 -11  129.88    6.13
   6  -3  -9   34.57    3.00
   6  -3  -9   34.56    2.61
   6  -3  -9   36.41    3.18
   6  -3  -9   37.52    2.85
   6  -3  -7  252.67    7.37
   6  -3  -7  250.64    7.34
   6  -3  -5 2133.37   34.68
   6  -3  -5 2165.25   34.44
   6  -3  -3  923.15   16.53
   6  -3  -3  890.30   15.92
   6  -3  -1  984.49   17.28
  -6  -3   1 1013.36   15.83
   6  -3  -1 1025.95   16.50
  -6  -3  -1  250.55    7.06
  -6  -3  -1  244.83    5.45
  -6  -3  -3  523.20   12.20
  -6  -3  -3  551.83   10.64
  -6  -3  -5  125.39    4.55
  -6  -3  -7 1082.59   20.09
  -6  -3  -7 1021.04   19.10
  -6  -3  -7 1063.91   20.01
  -6  -3  -7 1086.61   20.21
  -6  -3  -9  119.11    4.89
  -6  -3  -9  116.91    4.66
  -6  -3  -9  117.61    4.76
  -6  -3 -11  208.97    5.91
  -6  -3 -11  212.08    6.18
  -6  -3 -13  142.19    4.05
   6  -2 -16   42.18    1.98
   6  -2 -16   41.86    2.38
   6  -2 -14  103.05    4.77
   6  -2 -14  109.15    4.99
   6  -2 -12  540.19   12.31
   6  -2 -12  548.90   13.10
   6  -2 -12  502.30   12.63
   6  -2 -12  504.57   13.33
   6  -2 -10 1419.53   26.06
   6  -2 -10 1438.67   27.33
   6  -2 -10 1470.46   26.56
   6  -2 -10 1453.99   27.33
   6  -2  -8  327.37    8.38
   6  -2  -8  325.93    8.60
   6  -2  -6  198.89    5.79
   6  -2  -6  185.67    5.63
   6  -2  -4  643.89   12.42
   6  -2  -4  651.02   12.18
  -6  -2   2 1596.87   24.43
   6  -2  -2 1588.49   25.57
   6  -2  -2 1664.52   25.00
  -6  -2   0  495.10   10.23
   6  -2   0  510.17    8.54
  -6  -2   0  502.09    9.03
  -6  -2  -2  161.20    5.13
   6  -2   2  158.14    3.85
  -6  -2  -2  159.15    4.31
  -6  -2  -4 1462.42   24.26
  -6  -2  -4 1483.74   24.34
  -6  -2  -6  593.91   12.62
  -6  -2  -8  504.36   11.68
  -6  -2  -8  542.50   11.82
  -6  -2  -8  519.43   11.75
  -6  -2  -8  531.85   12.42
  -6  -2 -10   92.32    4.22
  -6  -2 -12   98.83    3.99
  -6  -2 -14   40.18    1.87
  -6  -2 -14   34.84    1.55
  -6  -1  17   22.37    1.40
   6  -1 -17   27.35    1.62
   6  -1 -15  130.05    5.01
   6  -1 -13  417.32   11.18
   6  -1 -13  395.59   10.76
   6  -1 -13  383.45   10.74
   6  -1 -11  523.98   13.13
   6  -1 -11  526.76   13.50
   6  -1 -11  523.92   12.51
   6  -1 -11  504.29   12.17
   6  -1 -11  543.17   13.24
   6  -1  -9   80.37    3.85
   6  -1  -7   27.91    2.00
   6  -1  -5 1296.45   21.41
   6  -1  -3  426.41    8.22
  -6  -1   3  415.41    7.93
  -6  -1   1   50.25    1.96
   6  -1  -1   50.70    1.88
  -6  -1  -1 1872.39   29.93
  -6  -1  -1 1938.50   29.31
   6  -1   1 1953.80   29.11
  -6  -1  -3  487.29    9.97
  -6  -1  -3  470.98    9.49
  -6  -1  -5  566.46   11.66
  -6  -1  -7  642.88   13.67
  -6  -1  -9  620.07   13.51
  -6  -1  -9  632.47   14.18
  -6  -1 -11   71.96    3.70
  -6  -1 -13   44.93    2.48
  -6  -1 -13   44.80    2.27
   6   0 -16   21.44    1.77
   6   0 -14  628.70   14.70
   6   0 -14  633.26   13.97
   6   0 -12    2.61    1.29
   6   0 -12    4.38    1.35
   6   0 -12    4.22    1.35
   6   0 -10    3.10    1.10
   6   0 -10    3.58    1.05
   6   0  -8 1597.31   26.43
   6   0  -8 1655.95   27.29
   6   0  -6 1020.40   17.82
   6   0  -4 3777.21   55.58
  -6   0   2   60.19    2.29
   6   0  -2   57.65    2.34
  -6   0   0  136.57    3.66
   6   0   0  131.54    3.70
  -6   0  -2    4.30    0.70
  -6   0  -2    0.82    0.63
  -6   0  -4  494.77   10.05
  -6   0  -6   94.93    3.97
  -6   0  -8 1251.41   22.23
  -6   0  -8 1236.19   22.58
  -6   0  -8 1194.12   21.71
  -6   0 -10  603.43   13.31
  -6   0 -10  601.49   12.92
  -6   0 -12   13.24    1.69
  -6   0 -12   13.96    1.47
  -6   0 -14  378.06    7.82
  -6   1  17   24.54    1.55
   6   1 -17   25.81    1.44
   6   1 -15  118.04    4.52
   6   1 -13  394.45   11.26
   6   1 -13  390.55   10.20
   6   1 -11  529.12   13.42
  -6   1  11  545.36   13.30
   6   1 -11  494.92   12.10
   6   1 -11  518.14   12.75
   6   1  -9   69.55    3.84
   6   1  -9   84.91    3.53
   6   1  -7   29.79    2.22
   6   1  -7   28.74    1.93
   6   1  -5 1280.00   21.17
  -6   1   3  434.54    8.67
   6   1  -3  425.53    8.73
  -6   1   1   52.58    2.21
   6   1  -1   50.09    2.30
  -6   1  -1 1969.45   29.14
  -6   1  -1 2012.28   30.37
  -6   1  -3  492.63    9.71
  -6   1  -5  547.50   11.22
  -6   1  -7  622.84   13.07
  -6   1  -7  631.54   13.24
  -6   1  -9  593.14   13.45
  -6   1  -9  611.24   13.31
  -6   1  -9  597.03   12.92
  -6   1 -11   73.18    3.73
  -6   1 -11   72.34    3.66
  -6   1 -11   71.48    3.41
  -6   1 -13   44.63    2.48
   6   1  15   33.10    1.45
  -6   2  16   40.66    2.54
   6   2 -16   41.51    2.04
  -6   2  14  101.80    5.27
   6   2 -14  102.29    4.23
   6   2 -12  532.28   13.78
   6   2 -12  525.79   12.07
   6   2 -10 1393.98   26.65
   6   2 -10 1456.20   26.14
   6   2 -10 1481.11   27.34
  -6   2  10 1445.74   27.50
   6   2  -8  332.24    9.20
   6   2  -8  344.84    8.49
   6   2  -6  207.84    6.28
   6   2  -4  662.35   12.84
  -6   2   2 1607.99   25.41
   6   2  -2 1593.67   25.56
  -6   2   0  506.07    9.79
   6   2   0  504.14    9.47
  -6   2  -2  158.76    4.50
  -6   2  -4 1460.86   23.96
  -6   2  -6  579.22   12.05
  -6   2  -8  537.10   11.95
  -6   2  -8  503.07   11.68
  -6   2  -8  560.81   12.24
  -6   2  -8  494.82   11.41
  -6   2 -10   92.89    4.26
  -6   2 -10   86.93    4.22
  -6   2 -10   93.70    4.01
  -6   2 -12   98.29    3.95
   6   2  14   37.60    2.01
  -6   3  15   98.23    4.42
  -6   3  13   21.17    2.65
  -6   3  13   21.62    1.99
  -6   3  11  131.55    6.05
   6   3 -11  115.60    5.71
  -6   3  11  127.25    5.22
   6   3  -9   44.97    3.41
   6   3  -9   39.09    2.87
   6   3  -9   36.76    2.95
  -6   3   9   36.90    3.22
   6   3  -9   35.16    3.02
   6   3  -9   38.51    2.91
   6   3  -7  268.64    7.40
   6   3  -7  244.00    7.47
   6   3  -7  262.40    7.99
   6   3  -5 2188.16   34.35
   6   3  -5 2175.97   35.66
   6   3  -3  953.28   16.09
   6   3  -3  944.72   17.32
  -6   3   1  947.45   16.86
   6   3  -1 1003.82   17.15
  -6   3  -1  248.28    6.21
  -6   3  -3  561.22   11.15
  -6   3  -5  122.83    4.36
  -6   3  -7 1016.53   19.05
  -6   3  -7 1026.18   18.73
  -6   3  -7  988.61   18.82
  -6   3  -9  117.73    4.79
   6   3  11  223.24    7.13
   6   3  13  151.66    4.72
  -6   4  16   15.76    1.23
  -6   4  14   66.64    3.80
  -6   4  14   63.69    2.88
  -6   4  12  387.88   10.64
  -6   4  12  384.81   11.28
  -6   4  12  365.46    9.57
  -6   4  10  441.57   12.63
   6   4 -10  442.75   11.94
  -6   4  10  485.38   13.09
   6   4 -10  445.29   11.72
  -6   4  10  460.11   11.35
  -6   4   8  181.74    7.35
  -6   4   8  195.44    7.30
  -6   4   8  172.19    7.10
   6   4  -8  180.61    7.07
   6   4  -8  167.05    6.92
   6   4  -8  173.76    6.44
  -6   4   8  175.19    6.17
   6   4  -8  159.22    6.12
   6   4  -8  179.88    6.72
   6   4  -6  510.41   12.72
   6   4  -6  534.10   12.84
   6   4  -6  542.03   11.80
   6   4  -4  894.99   16.02
   6   4  -4  897.87   17.76
   6   4  -2 1156.59   20.73
  -6   4   0  144.96    4.69
  -6   4  -2  735.50   13.96
  -6   4  -4   77.71    3.37
   6   4   6  259.22    7.97
  -6   4  -6  247.08    7.32
   6   4   8  909.28   18.69
   6   4  10   63.38    3.67
   6   4  12   82.43    3.43
   6   4  12   73.62    3.11
  -6   5  15  218.25    5.55
  -6   5  13   73.57    3.95
  -6   5  13   70.82    3.18
  -6   5  11  353.77   10.48
  -6   5  11  354.39   10.68
   6   5 -11  371.28   10.05
  -6   5  11  366.73    9.56
  -6   5   9  234.48    8.61
  -6   5   9  217.03    8.10
   6   5  -9  210.11    8.25
   6   5  -9  202.83    7.70
  -6   5   9  216.20    7.19
  -6   5   7  394.07   11.64
   6   5  -7  380.39   10.32
  -6   5   7  418.67   11.26
   6   5  -7  413.84   11.62
  -6   5   7  382.29   10.17
   6   5  -7  370.95   10.13
   6   5  -7  382.21   11.24
  -6   5   5  160.62    6.66
   6   5  -5  153.61    5.83
   6   5  -5  152.60    5.45
   6   5  -5  157.57    6.31
  -6   5   5  155.36    5.61
   6   5  -5  162.43    6.64
   6   5  -3  227.07    7.84
   6   5  -1  473.41   11.97
   6   5   1   36.32    2.84
   6   5   3   75.82    3.86
  -6   5  -3   66.13    3.70
   6   5   5  484.98   11.83
   6   5   7  391.93   10.51
   6   5   9 1030.79   20.10
   6   5   9 1079.47   19.56
   6   5  11   57.61    2.85
   6   5  11   48.75    2.37
  -6   6  14  328.09    7.22
   6   6 -12   95.93    3.95
  -6   6  12   90.70    3.64
  -6   6  10   59.42    3.94
  -6   6  10   57.63    3.78
   6   6 -10   55.05    3.64
  -6   6  10   55.65    3.30
  -6   6   8  281.42    9.63
   6   6  -8  281.05    8.68
  -6   6   8  289.43    9.18
   6   6  -8  277.38    9.57
   6   6  -8  286.58    9.45
  -6   6   8  285.37    8.46
   6   6  -6  192.33    7.87
  -6   6   6  203.68    7.88
  -6   6   6  198.14    7.16
   6   6  -6  197.95    7.70
   6   6  -6  196.13    7.10
   6   6  -6  186.45    7.53
  -6   6   4   12.12    1.67
  -6   6   4   12.90    1.92
   6   6  -4   13.33    1.92
   6   6  -4   11.24    1.56
   6   6  -4   14.46    2.11
  -6   6   2  417.49   11.02
   6   6  -2  421.68   10.30
   6   6  -2  405.69   10.92
   6   6  -2  412.79   11.00
   6   6  -2  408.85   11.80
   6   6   0  340.47    9.28
   6   6   0  366.35   10.07
   6   6   0  344.19    9.60
   6   6   0  360.62    9.59
  -6   6   0  360.74    9.56
   6   6   0  353.08   10.55
   6   6   2  525.39   12.33
  -6   6  -2  508.96   12.32
   6   6   4 1310.05   24.25
   6   6   6  638.97   14.14
   6   6   8  257.20    7.46
   6   6  10   26.97    1.89
   6   6  12   18.29    1.10
  -6   7  13  128.60    3.63
  -6   7  11   38.78    2.53
   6   7 -11   34.85    2.40
  -6   7   9    5.14    1.27
   6   7  -9    8.40    1.68
  -6   7   7   90.16    4.50
   6   7  -7   86.20    4.61
   6   7  -7   86.54    4.95
   6   7  -7   92.91    5.03
  -6   7   5  234.65    7.40
   6   7  -5  241.63    8.12
   6   7  -5  229.64    8.27
   6   7  -5  228.98    8.26
   6   7  -3  266.54    8.65
   6   7  -3  270.41    8.08
   6   7  -3  272.59    8.80
   6   7  -3  275.33    8.92
   6   7  -1  228.90    7.39
   6   7  -1  241.04    8.14
   6   7  -1  239.55    7.84
  -6   7   1  235.45    7.68
   6   7  -1  244.98    8.03
   6   7   1  288.02    8.54
   6   7   1  282.47    8.43
   6   7   1  288.12    8.95
  -6   7  -1  287.62    8.65
   6   7   3  174.54    6.35
   6   7   3  172.46    6.53
   6   7   3  159.10    6.02
   6   7   5  324.10    9.04
   6   7   5  321.69    8.74
   6   7   7   35.59    2.42
   6   7   7   44.30    2.64
   6   7   9   56.94    2.74
   6   7   9   52.93    2.40
  -6   8  10   53.88    2.54
   6   8 -10   55.10    2.75
  -6   8   8   48.69    2.73
   6   8  -8   44.03    2.97
  -6   8   6   57.27    3.11
   6   8  -6   60.96    3.63
   6   8  -6   56.38    3.54
  -6   8   4  115.56    4.38
   6   8  -4  109.19    5.00
  -6   8   4  108.72    4.73
   6   8  -4  110.76    5.11
   6   8  -4  100.23    4.96
   6   8  -2    2.14    1.03
  -6   8   2    2.15    1.17
   6   8  -2    2.08    1.20
   6   8  -2    3.56    1.15
   6   8   0  155.98    6.10
   6   8   0  154.07    5.68
  -6   8   0  157.39    5.95
   6   8   2  590.51   12.95
   6   8   2  588.23   13.50
   6   8   4  117.77    4.66
   6   8   4  106.50    4.43
   6   8   4  103.15    4.25
   6   8   6   67.39    2.95
   6   8   6   68.02    3.18
   6   8   6   68.61    3.00
   6   8   8  295.00    6.52
  -6   9   9   32.23    1.46
  -6   9   7  189.08    5.11
   6   9  -7  198.78    5.50
   6   9  -5  381.14    9.19
  -6   9   5  375.85    8.67
   6   9  -5  379.47    8.86
   6   9  -3   97.20    4.32
   6   9  -3   99.38    3.86
  -6   9   3   99.42    4.03
   6   9  -1  188.75    6.19
   6   9  -1  183.08    5.69
  -6   9   1  192.46    5.97
   6   9   1   27.29    2.18
   6   9   1   24.26    1.93
   6   9   3   80.19    3.29
   6   9   3   85.11    3.43
   6   9   5   74.47    2.80
  -6  10   4    2.86    0.61
   6  10  -2  188.62    4.93
   6  10   0   81.55    2.86
   7  -9  -8  174.05    4.37
   7  -9  -6  313.85    6.91
  -7  -9   2  153.61    4.59
  -7  -9   0  100.37    3.26
  -7  -9  -2  110.67    3.57
  -7  -9  -2  110.14    3.15
  -7  -9  -4   14.75    1.19
  -7  -9  -4   15.07    1.08
   7  -8 -11  160.71    3.97
   7  -8 -11  153.46    3.85
   7  -8 -11  155.88    3.92
   7  -8  -9  129.80    4.45
   7  -8  -9  130.30    4.27
   7  -8  -7  284.87    7.70
  -7  -8   1   24.15    1.87
  -7  -8  -1   10.54    1.45
  -7  -8  -1    8.19    1.13
  -7  -8  -3   97.97    4.07
  -7  -8  -3  101.00    3.67
  -7  -8  -3  100.36    3.91
  -7  -8  -5   32.71    1.93
  -7  -8  -5   34.07    2.19
  -7  -8  -5   32.73    2.08
  -7  -8  -7  102.36    3.27
  -7  -8  -7   97.81    3.07
  -7  -8  -7  100.72    3.08
  -7  -8  -7  105.81    3.28
   7  -7 -12  357.32    7.43
   7  -7 -12  357.23    7.61
   7  -7 -12  362.11    7.82
   7  -7 -10   22.67    2.10
   7  -7 -10   23.23    2.10
   7  -7 -10   25.78    2.02
   7  -7  -8   64.12    3.82
   7  -7  -8   63.79    3.61
   7  -7  -6  463.44   11.64
  -7  -7   0  184.69    5.88
  -7  -7  -2   50.45    2.93
  -7  -7  -2   52.01    2.77
  -7  -7  -2   48.81    3.09
  -7  -7  -4  799.71   15.80
  -7  -7  -4  798.59   15.47
  -7  -7  -4  822.20   16.25
  -7  -7  -6   32.73    2.30
  -7  -7  -6   33.30    2.23
  -7  -7  -6   30.53    2.34
  -7  -7  -6   31.79    2.38
  -7  -7  -8   16.90    1.43
  -7  -7  -8   15.43    1.41
  -7  -7  -8   15.03    1.23
  -7  -7  -8   16.53    1.48
  -7  -7 -10    4.12    0.56
   7  -6 -13  122.91    3.90
   7  -6 -13  130.95    4.24
   7  -6 -13  119.56    3.59
   7  -6 -13  132.56    3.84
   7  -6 -11   35.89    2.74
   7  -6 -11   30.40    2.57
   7  -6 -11   29.46    2.48
   7  -6  -9  483.21   11.85
   7  -6  -9  483.64   12.61
   7  -6  -9  484.56   12.53
   7  -6  -7 1065.62   20.68
   7  -6  -7  989.14   21.30
  -7  -6   5 1967.51   35.56
   7  -6  -3   51.10    3.47
  -7  -6   3   56.61    4.10
  -7  -6   1   62.82    4.21
  -7  -6  -1  632.58   15.61
  -7  -6  -1  606.36   13.17
  -7  -6  -3   90.79    4.14
  -7  -6  -3   90.28    4.39
  -7  -6  -5 1005.62   19.54
  -7  -6  -5 1064.32   20.10
  -7  -6  -7   17.52    1.92
  -7  -6  -7   17.15    1.98
  -7  -6  -7   15.33    1.78
  -7  -6  -7   16.25    1.88
  -7  -6  -9   70.86    2.99
  -7  -6  -9   74.57    3.17
  -7  -6  -9   73.65    3.17
  -7  -6 -11   35.15    1.50
   7  -5 -14   51.71    2.21
   7  -5 -14   49.39    2.41
   7  -5 -14   51.64    2.48
   7  -5 -12  224.41    6.86
   7  -5 -12  233.21    7.49
   7  -5 -12  228.07    7.64
   7  -5 -12  224.32    7.15
   7  -5 -10   28.59    2.75
   7  -5 -10   35.63    3.16
   7  -5 -10   29.63    2.93
   7  -5  -8  661.11   15.52
   7  -5  -6  947.41   19.61
   7  -5  -6  940.77   19.43
   7  -5  -6  933.96   18.86
   7  -5  -4  143.64    5.71
  -7  -5   4  146.47    6.12
   7  -5  -4  141.79    5.30
   7  -5  -2  785.12   15.95
  -7  -5   2  787.56   17.30
  -7  -5   0   68.05    4.22
  -7  -5  -2 1000.17   18.66
  -7  -5  -2 1029.56   21.42
  -7  -5  -2  988.88   19.12
  -7  -5  -4  203.11    6.60
  -7  -5  -4  205.26    6.86
  -7  -5  -4  193.53    7.63
  -7  -5  -6  481.90   11.50
  -7  -5  -6  476.09   11.71
  -7  -5  -8   24.57    2.25
  -7  -5  -8   24.12    2.15
  -7  -5  -8   24.76    2.29
  -7  -5 -10    8.60    1.18
  -7  -5 -12    9.56    0.85
   7  -4 -15   44.44    2.31
   7  -4 -15   41.18    1.89
   7  -4 -13   82.84    3.61
   7  -4 -13   80.58    3.85
   7  -4 -13   79.31    4.04
   7  -4 -13   85.78    4.47
   7  -4 -11  904.55   19.59
   7  -4 -11  928.52   19.46
   7  -4 -11  918.35   19.95
   7  -4  -9  481.74   12.82
   7  -4  -9  494.52   12.35
   7  -4  -9  486.77   13.30
   7  -4  -9  477.19   12.24
   7  -4  -7 1547.72   28.46
   7  -4  -7 1505.28   27.62
   7  -4  -7 1560.83   27.52
   7  -4  -5  158.65    5.83
   7  -4  -5  157.52    5.52
   7  -4  -3  264.21    7.66
   7  -4  -3  315.53    7.58
  -7  -4   1   25.62    2.36
   7  -4  -1   34.80    2.27
  -7  -4  -1  156.53    6.11
  -7  -4  -3  712.90   16.27
  -7  -4  -3  711.99   14.68
  -7  -4  -3  708.33   15.83
  -7  -4  -5  726.16   15.23
  -7  -4  -5  751.69   15.58
  -7  -4  -7  174.59    6.23
  -7  -4  -7  174.01    6.21
  -7  -4  -7  176.35    6.33
  -7  -4  -9  232.03    7.00
  -7  -4  -9  235.91    7.05
  -7  -4  -9  232.42    6.67
  -7  -4  -9  240.43    6.29
  -7  -4  -9  241.82    7.07
  -7  -4 -11   52.58    2.44
  -7  -4 -11   52.20    2.24
  -7  -4 -13   16.87    1.03
   7  -3 -16  139.74    4.11
   7  -3 -14  161.31    5.08
   7  -3 -14  165.85    5.85
   7  -3 -14  165.73    6.08
   7  -3 -12  631.73   13.49
   7  -3 -12  646.34   14.20
   7  -3 -12  599.97   14.49
   7  -3 -12  642.91   15.43
   7  -3 -10  396.72   10.68
   7  -3 -10  380.93   11.25
   7  -3 -10  388.70   10.99
   7  -3 -10  393.18   11.51
   7  -3  -8  292.23    8.35
   7  -3  -8  284.54    8.30
   7  -3  -8  284.24    9.08
   7  -3  -6  313.99    8.27
   7  -3  -6  320.70    8.53
   7  -3  -4 1146.56   20.67
   7  -3  -4 1172.02   20.12
   7  -3  -2 1848.70   29.01
   7  -3  -2 1890.54   30.10
  -7  -3   0  492.79   11.13
  -7  -3   0  461.83    8.82
  -7  -3  -2  142.34    5.51
  -7  -3  -2  137.69    4.21
  -7  -3  -4  518.04   10.94
  -7  -3  -6  263.31    7.75
  -7  -3  -6  278.55    7.87
  -7  -3  -6  257.18    7.49
  -7  -3  -6  269.72    7.86
  -7  -3  -8  225.61    7.04
  -7  -3  -8  227.62    6.86
  -7  -3  -8  209.02    6.40
  -7  -3  -8  222.84    7.02
  -7  -3 -10  193.19    5.85
  -7  -3 -10  208.60    6.03
  -7  -3 -12   53.97    2.38
   7  -2 -17   16.34    1.12
   7  -2 -15  123.32    4.71
   7  -2 -13  143.67    5.84
   7  -2 -13  145.63    6.12
   7  -2 -11  916.93   20.20
   7  -2 -11  942.75   19.39
   7  -2 -11  963.79   18.89
   7  -2 -11  959.14   19.45
   7  -2 -11  968.76   20.36
   7  -2  -9 1185.78   22.01
   7  -2  -9 1146.94   23.04
   7  -2  -7  498.88   11.22
   7  -2  -5  250.86    6.75
   7  -2  -5  238.26    6.41
   7  -2  -3  814.12   14.81
  -7  -2   3  789.73   13.66
   7  -2  -3  827.01   14.24
   7  -2  -1   34.71    1.62
  -7  -2   1   42.21    1.87
  -7  -2  -1  159.93    5.26
  -7  -2  -1  157.32    4.33
   7  -2   1  157.75    4.23
  -7  -2  -3 1501.65   26.18
  -7  -2  -3 1524.15   24.78
  -7  -2  -5  610.69   12.72
  -7  -2  -7  332.23    8.72
  -7  -2  -7  336.88    8.81
  -7  -2  -7  322.40    8.34
  -7  -2  -7  337.09    9.04
  -7  -2  -7  331.32    8.84
  -7  -2  -9  214.27    6.40
  -7  -2  -9  204.40    6.46
  -7  -2 -11   29.79    2.21
  -7  -2 -13   56.43    2.37
  -7  -2 -13   55.36    2.31
   7  -1 -16  222.94    5.98
   7  -1 -14  128.50    5.44
   7  -1 -14  123.84    5.20
   7  -1 -14  120.29    5.04
   7  -1 -12  333.41   10.24
   7  -1 -12  361.26    9.47
   7  -1 -12  353.06   10.28
   7  -1 -10  101.84    5.17
   7  -1 -10   93.32    4.53
   7  -1 -10  105.68    4.39
   7  -1 -10  108.66    4.73
   7  -1 -10  101.01    5.01
   7  -1  -8  484.47   11.05
   7  -1  -6  194.46    5.72
   7  -1  -4 1161.08   19.37
  -7  -1   2  186.42    4.66
  -7  -1   0  382.47    8.34
  -7  -1   0  387.62    7.82
   7  -1   0  395.95    7.98
  -7  -1  -2 1303.33   21.37
   7  -1   2 1307.43   20.87
  -7  -1  -2 1297.24   21.99
  -7  -1  -4  265.65    6.90
  -7  -1  -6  646.16   13.53
  -7  -1  -8  344.79    9.01
  -7  -1  -8  356.43    9.57
  -7  -1 -10  159.10    5.63
  -7  -1 -12    3.97    1.05
  -7  -1 -12    5.18    1.00
   7  -1  14   17.80    1.14
  -7   0  17  157.89    4.42
   7   0 -17  160.58    4.07
   7   0 -15   31.82    2.35
   7   0 -13  178.13    7.09
   7   0 -13  176.25    6.47
   7   0 -13  197.35    6.61
   7   0 -11 1889.03   33.15
   7   0 -11 1918.93   33.98
   7   0 -11 1883.77   32.90
   7   0  -9   30.44    2.53
   7   0  -9   33.65    2.36
   7   0  -7   10.92    1.26
   7   0  -5    3.93    0.89
  -7   0   3  698.84   12.29
   7   0  -3  635.72   12.25
  -7   0   1 2346.29   35.95
   7   0  -1 2414.05   36.35
  -7   0  -1  219.30    5.35
  -7   0  -1  220.65    5.45
  -7   0  -3 1045.69   18.02
  -7   0  -5  168.83    5.42
  -7   0  -7  595.15   12.83
  -7   0  -7  617.04   13.31
  -7   0  -9   35.67    2.69
  -7   0  -9   33.98    2.42
  -7   0 -11  377.87    9.28
  -7   0 -11  368.47    8.98
  -7   0 -13    1.66    0.82
  -7   0 -13    1.71    0.59
  -7   1  16  218.73    6.59
   7   1 -16  222.71    5.66
   7   1 -14  123.10    5.61
   7   1 -14  119.24    4.80
   7   1 -12  330.48   10.47
   7   1 -12  341.58    9.39
   7   1 -10  104.11    5.03
  -7   1  10   96.44    5.08
   7   1  -8  497.01   10.81
   7   1  -8  475.76   11.52
   7   1  -6  203.34    5.81
   7   1  -4 1162.76   19.89
  -7   1   2  201.25    5.21
   7   1  -2  180.73    5.26
  -7   1   0  414.77    7.54
  -7   1   0  402.49    8.41
  -7   1  -2 1292.41   21.36
  -7   1  -4  260.58    6.75
  -7   1  -6  627.87   13.20
  -7   1  -8  355.61    9.18
  -7   1  -8  356.77    9.42
  -7   1  -8  325.90    8.76
  -7   1  -8  342.50    8.97
  -7   1 -10  154.45    5.61
  -7   1 -10  148.80    5.33
  -7   1 -12    4.64    1.09
  -7   1 -12    5.23    0.94
   7   1  14   18.38    1.25
  -7   2  17   14.47    1.11
  -7   2  15  123.70    5.27
   7   2 -15  128.65    4.14
   7   2 -13  139.34    6.19
   7   2 -13  146.14    5.23
   7   2 -11  921.11   19.69
  -7   2  11  905.75   19.95
   7   2 -11  881.86   19.34
   7   2  -9 1214.40   23.38
  -7   2   9 1193.42   24.03
   7   2  -7  553.11   12.71
   7   2  -5  237.23    6.84
   7   2  -3  770.64   14.51
  -7   2   1   37.97    2.15
   7   2  -1   31.62    1.94
  -7   2  -1  166.33    4.90
  -7   2  -3 1467.84   24.34
  -7   2  -5  578.65   12.15
  -7   2  -7  352.18    9.07
  -7   2  -7  341.92    8.96
  -7   2  -7  340.14    8.87
  -7   2  -9  205.35    6.66
  -7   2  -9  199.10    6.39
  -7   2 -11   27.83    2.24
  -7   2 -11   29.20    2.03
   7   2  13   55.95    2.64
  -7   3  16  138.84    4.45
  -7   3  14  164.51    6.49
  -7   3  12  630.33   15.06
  -7   3  12  625.30   15.71
   7   3 -12  624.92   15.05
   7   3 -10  372.85   11.00
   7   3 -10  381.94   10.55
   7   3 -10  373.60   10.83
  -7   3  10  368.00   11.38
   7   3 -10  392.71   11.30
   7   3  -8  283.59    8.93
   7   3  -8  295.13    8.34
   7   3  -8  281.41    8.61
   7   3  -8  291.34    9.04
   7   3  -8  298.56    8.70
  -7   3   8  287.07    9.51
   7   3  -6  305.60    7.89
   7   3  -6  315.12    8.89
   7   3  -4 1115.61   20.92
   7   3  -4 1186.60   19.68
   7   3  -2 1919.94   31.12
   7   3   0  506.46   10.06
  -7   3   0  470.84   10.24
  -7   3  -2  139.57    4.72
  -7   3  -4  506.63   10.92
   7   3   6  269.09    8.08
  -7   3  -6  270.97    7.62
  -7   3  -6  247.40    7.26
  -7   3  -6  253.15    7.49
   7   3   8  221.48    7.57
  -7   3  -8  224.73    7.05
  -7   3  -8  225.35    6.89
   7   3  10  197.10    6.69
   7   3  12   56.73    2.89
  -7   4  15   44.12    2.60
  -7   4  13   81.39    4.04
  -7   4  13   86.59    4.67
  -7   4  11  905.82   19.82
  -7   4  11  884.96   19.67
   7   4 -11  915.36   18.47
   7   4  -9  498.22   13.25
  -7   4   9  476.04   12.91
   7   4  -9  467.77   12.94
   7   4  -9  470.85   11.99
  -7   4   9  466.61   13.13
   7   4  -9  467.29   12.05
  -7   4   9  481.00   13.38
   7   4  -9  462.43   12.27
  -7   4   7 1578.40   28.78
   7   4  -7 1545.82   28.88
   7   4  -7 1581.61   29.10
  -7   4   7 1601.93   29.87
  -7   4   7 1588.09   29.66
   7   4  -7 1557.90   27.48
   7   4  -7 1541.48   28.82
   7   4  -5  164.93    5.37
   7   4  -5  156.99    6.15
   7   4  -5  170.98    6.48
   7   4  -3  271.04    7.86
   7   4  -1   27.19    2.10
  -7   4  -1  153.81    5.17
   7   4   3  721.83   14.85
  -7   4  -3  702.37   14.16
   7   4   5  746.31   15.90
   7   4   7  174.72    6.59
   7   4   9  238.85    7.53
   7   4  11   60.64    3.11
   7   4  13   16.20    1.07
  -7   5  14   51.76    2.87
  -7   5  12  211.76    7.23
   7   5 -12  232.91    6.80
  -7   5  12  230.44    7.68
  -7   5  12  217.80    6.17
  -7   5  10   29.23    3.01
   7   5 -10   26.12    2.64
  -7   5  10   31.88    3.02
  -7   5  10   29.14    2.38
   7   5  -8  690.59   14.68
  -7   5   8  627.01   16.17
  -7   5   8  647.36   15.40
   7   5  -8  617.57   15.77
  -7   5   8  650.35   14.04
   7   5  -8  650.44   15.62
  -7   5   6  933.98   19.24
  -7   5   6  962.02   20.66
   7   5  -6  930.46   18.82
   7   5  -6  993.58   20.41
  -7   5   6  974.17   20.67
  -7   5   6  932.59   18.24
   7   5  -6  944.34   20.51
  -7   5   4  146.90    6.33
   7   5  -4  148.44    5.74
   7   5  -4  158.40    6.25
  -7   5   4  148.62    6.24
  -7   5   4  150.79    6.62
   7   5  -4  137.50    6.22
   7   5  -2  808.68   16.13
   7   5  -2  748.39   16.05
   7   5  -2  802.77   16.58
  -7   5   2  796.63   17.58
   7   5  -2  729.90   16.92
  -7   5   0   69.03    3.53
   7   5   0   63.78    3.54
   7   5   0   70.57    3.81
   7   5   0   66.93    4.03
   7   5   2  995.67   19.44
   7   5   2 1034.48   19.63
   7   5   2  980.52   20.17
  -7   5  -2 1010.77   19.35
   7   5   4  220.25    7.02
   7   5   4  208.80    7.13
   7   5   6  472.29   11.79
   7   5   8   23.63    2.29
   7   5  10    9.93    1.37
   7   5  12    9.81    0.90
  -7   6  13  133.59    4.54
  -7   6  11   32.98    2.68
   7   6 -11   31.22    2.47
  -7   6   9  500.38   13.25
   7   6  -9  495.42   12.75
  -7   6   9  504.60   12.55
  -7   6   7  979.87   21.35
  -7   6   7  994.00   20.10
   7   6  -7  965.18   19.87
   7   6  -7 1008.16   21.46
   7   6  -7 1018.05   21.20
  -7   6   5 1964.91   35.73
  -7   6   5 1973.03   33.79
   7   6  -5 1997.90   34.42
   7   6  -5 2021.40   35.58
  -7   6   3   48.85    3.58
   7   6  -3   57.32    3.26
   7   6  -3   54.68    3.60
   7   6  -3   52.37    3.62
   7   6  -3   59.91    4.25
   7   6  -1   63.68    3.54
   7   6  -1   65.77    3.95
   7   6  -1   62.83    3.83
  -7   6   1   65.91    3.67
   7   6  -1   60.06    4.25
   7   6  -1   58.98    3.58
   7   6   1  591.77   13.32
   7   6   1  610.75   13.79
   7   6   1  589.78   14.12
   7   6   1  606.49   13.63
   7   6   1  601.01   14.79
  -7   6  -1  584.77   13.50
   7   6   3   88.69    4.49
   7   6   5 1073.34   20.67
   7   6   7   14.48    1.83
   7   6   9   71.39    3.23
   7   6   9   73.82    3.07
   7   6  11   33.56    1.62
   7   6  11   33.72    1.52
  -7   7  12  378.12    8.04
  -7   7  10   25.56    2.09
   7   7 -10   23.19    2.13
   7   7  -8   71.29    3.80
  -7   7   8   66.71    3.67
   7   7  -8   69.26    4.15
  -7   7   6  416.90   11.55
  -7   7   6  431.68   10.43
   7   7  -6  386.41   10.77
   7   7  -6  412.12   11.67
   7   7  -6  411.47   11.50
   7   7  -4  427.35   11.36
   7   7  -4  436.89   10.59
   7   7  -4  435.62   11.84
   7   7  -4  412.41   11.74
  -7   7   2  116.83    5.08
   7   7  -2  116.87    4.89
   7   7  -2  118.69    5.47
   7   7  -2  112.57    5.30
   7   7  -2  120.99    5.55
   7   7   0  190.07    6.47
   7   7   0  188.39    7.05
  -7   7   0  185.24    6.64
   7   7   2   44.10    3.11
   7   7   2   50.28    3.18
   7   7   2   44.33    3.32
  -7   7  -2   50.53    3.31
   7   7   4  836.79   16.72
   7   7   4  829.65   17.18
   7   7   4  822.34   16.62
   7   7   6   29.12    2.24
   7   7   6   33.18    2.44
   7   7   6   32.31    2.34
   7   7   8   17.17    1.34
   7   7   8   16.29    1.49
   7   7   8   16.82    1.45
  -7   8  11  141.54    3.45
  -7   8   9  126.50    4.00
   7   8  -9  126.74    4.51
  -7   8   9  121.80    3.85
  -7   8   7  281.54    7.00
   7   8  -7  272.71    7.67
  -7   8   7  271.26    7.12
   7   8  -7  278.67    7.98
   7   8  -5  225.86    7.34
   7   8  -5  229.93    7.46
  -7   8   5  230.25    6.82
   7   8  -5  237.84    7.55
  -7   8   3   48.68    3.09
   7   8  -3   48.13    3.34
   7   8  -3   55.21    3.13
   7   8  -3   50.18    3.23
   7   8  -3   55.68    3.43
   7   8  -1   30.39    2.65
   7   8  -1   31.64    2.39
  -7   8   1   32.76    2.56
   7   8   1   12.16    1.57
   7   8   1   10.28    1.66
  -7   8  -1   11.80    1.71
   7   8   3   95.24    4.28
   7   8   3   94.89    3.96
   7   8   5   34.05    2.21
   7   8   5   31.30    2.07
   7   8   7   99.06    3.20
   7   9  -8  172.72    4.43
  -7   9   8  161.58    3.88
   7   9  -6  306.32    7.24
  -7   9   6  299.68    6.81
   7   9  -4  321.40    8.03
   7   9  -4  305.61    7.41
  -7   9   4  311.69    7.44
   7   9  -2  151.21    5.21
  -7   9   2  149.91    4.86
   7   9   0  107.60    4.21
   7   9   0   98.24    3.65
   7   9   2  114.02    4.04
   7   9   2  112.66    3.74
   7   9   4   15.81    1.21
   7   9   4   15.80    1.19
   7  10  -1  263.12    5.66
   8  -9  -5   38.47    1.93
  -8  -9   1  129.63    4.06
  -8  -9  -1   63.48    2.35
  -8  -9  -1   71.64    2.87
  -8  -9  -3   59.68    2.41
  -8  -9  -3   54.04    2.09
   8  -8 -10  125.89    3.71
   8  -8 -10  127.55    3.72
   8  -8 -10  120.03    3.43
   8  -8  -8   68.11    3.24
   8  -8  -8   73.20    3.21
  -8  -8   0   11.62    1.34
  -8  -8  -2  104.36    3.54
  -8  -8  -2  104.93    4.05
  -8  -8  -2  102.72    3.69
  -8  -8  -4   34.27    2.13
  -8  -8  -4   32.83    1.87
  -8  -8  -4   32.33    1.96
  -8  -8  -6   83.15    2.71
  -8  -8  -6   86.70    2.93
  -8  -8  -6   88.14    3.00
   8  -7 -11   25.03    1.82
   8  -7 -11   26.25    1.91
   8  -7 -11   24.66    1.82
   8  -7 -11   25.38    1.72
   8  -7  -9   31.57    2.50
   8  -7  -9   26.78    2.20
   8  -7  -7  238.36    7.53
  -8  -7   1  137.59    5.11
  -8  -7  -1   99.58    4.53
  -8  -7  -1  102.74    4.11
  -8  -7  -1  103.10    4.25
  -8  -7  -3  111.75    4.70
  -8  -7  -3  101.97    4.19
  -8  -7  -3  108.41    4.50
  -8  -7  -5   11.61    1.41
  -8  -7  -5   13.28    1.65
  -8  -7  -5   11.27    1.53
  -8  -7  -7  320.62    7.20
  -8  -7  -7  300.55    6.95
  -8  -7  -7  320.92    7.34
  -8  -7  -7  323.84    7.35
  -8  -7  -9   39.42    1.61
   8  -6 -12  454.29    9.76
   8  -6 -12  450.93    9.53
   8  -6 -12  473.84   10.24
   8  -6 -12  468.92   10.39
   8  -6 -12  459.12   10.37
   8  -6 -10   18.37    1.88
   8  -6 -10   17.84    2.13
   8  -6 -10   16.81    2.04
   8  -6  -8    4.24    1.26
   8  -6  -8    3.99    1.32
   8  -6  -6   55.08    3.70
  -8  -6   6   58.69    3.38
  -8  -6   2   51.68    3.09
  -8  -6   0  678.23   14.03
  -8  -6   0  700.27   14.27
  -8  -6  -2    8.09    1.31
  -8  -6  -2    7.27    1.48
  -8  -6  -4    0.69    1.13
  -8  -6  -4    1.40    1.07
  -8  -6  -4    0.74    0.89
  -8  -6  -4    0.68    1.10
  -8  -6  -6   28.26    2.34
  -8  -6  -6   23.57    2.15
  -8  -6  -6   24.44    2.13
  -8  -6  -6   23.05    2.22
  -8  -6  -8    7.70    1.15
  -8  -6  -8    7.49    1.13
  -8  -6  -8    6.55    1.13
  -8  -6 -10  110.62    3.08
  -8  -6 -10  106.74    2.88
   8  -5 -13   11.52    1.23
   8  -5 -13    9.94    1.32
   8  -5 -13   10.24    1.43
   8  -5 -13    8.27    1.38
   8  -5 -11  298.81    8.85
   8  -5 -11  291.58    8.93
   8  -5 -11  305.80    9.37
   8  -5  -9  268.80    8.92
   8  -5  -9  268.50    9.29
   8  -5  -7  435.68   11.91
   8  -5  -5  344.34    9.74
   8  -5  -5  336.72    9.08
   8  -5  -3   10.22    1.56
  -8  -5   3   11.17    1.87
  -8  -5   1  291.16    8.12
  -8  -5   1  286.99    7.71
  -8  -5   1  286.12    9.43
  -8  -5  -1  316.47    8.51
  -8  -5  -1  309.92    8.12
  -8  -5  -1  315.55   10.20
  -8  -5  -1  316.81    8.56
  -8  -5  -3  388.10    9.91
  -8  -5  -3  368.51    9.52
  -8  -5  -3  368.01    9.82
  -8  -5  -3  377.02   11.39
  -8  -5  -5  223.40    7.39
  -8  -5  -5  220.20    7.28
  -8  -5  -5  232.60    7.19
  -8  -5  -5  232.78    7.43
  -8  -5  -7  663.79   13.98
  -8  -5  -7  657.06   13.94
  -8  -5  -7  630.20   13.71
  -8  -5  -7  670.50   13.63
  -8  -5  -7  649.72   13.98
  -8  -5  -9  293.83    7.02
  -8  -5  -9  287.46    7.21
  -8  -5 -11   55.88    1.96
  -8  -5 -11   63.90    2.26
   8  -4 -14   16.81    1.44
   8  -4 -14   17.15    1.72
   8  -4 -14   17.50    1.84
   8  -4 -12    8.88    1.53
   8  -4 -12    8.01    1.56
   8  -4 -12    8.45    1.71
   8  -4 -12    9.05    1.41
   8  -4 -10   11.59    2.01
   8  -4 -10    8.29    1.84
   8  -4  -8  430.71   11.22
   8  -4  -8  392.37   11.48
   8  -4  -8  404.77   10.84
   8  -4  -6  134.10    5.54
  -8  -4   6  133.99    5.36
   8  -4  -6  137.34    5.33
   8  -4  -4  184.56    5.81
   8  -4  -4  183.22    6.30
   8  -4  -2  383.14    9.43
  -8  -4   2  400.99   10.71
  -8  -4   0  412.21   11.20
  -8  -4  -2  155.88    5.44
  -8  -4  -2  168.10    5.81
  -8  -4  -2  164.63    6.76
  -8  -4  -2  168.46    5.81
  -8  -4  -4   35.02    2.75
  -8  -4  -4   38.14    2.82
  -8  -4  -4   36.63    2.67
  -8  -4  -4   39.16    2.85
  -8  -4  -6  319.67    9.00
  -8  -4  -6  321.50    8.85
  -8  -4  -6  312.91    8.96
  -8  -4  -6  319.22    9.00
  -8  -4  -8  304.60    8.14
  -8  -4  -8  295.95    8.12
  -8  -4  -8  299.70    8.32
  -8  -4 -10    1.77    0.78
  -8  -4 -12  126.62    3.40
   8  -3 -15  272.99    7.00
   8  -3 -13   94.58    4.01
   8  -3 -13   92.26    4.41
   8  -3 -13   93.92    4.77
   8  -3 -11   12.04    1.92
   8  -3 -11   12.56    2.11
   8  -3  -9  233.90    7.73
   8  -3  -9  238.04    8.50
  -8  -3   9  244.44    8.10
   8  -3  -7  162.74    5.84
   8  -3  -5 2039.97   32.60
   8  -3  -5 1944.84   33.08
   8  -3  -3  438.52    9.30
  -8  -3   1  556.18   12.62
  -8  -3  -1  565.29   13.21
  -8  -3  -1  594.14   11.20
  -8  -3  -3  416.71   11.19
  -8  -3  -3  443.40    9.62
  -8  -3  -5   16.01    1.85
  -8  -3  -5   16.14    1.88
  -8  -3  -5   14.60    1.74
  -8  -3  -5   16.81    1.71
  -8  -3  -5   22.36    2.18
  -8  -3  -7  456.59   11.05
  -8  -3  -7  462.94   11.09
  -8  -3  -7  462.30   11.28
  -8  -3  -9  169.68    5.54
  -8  -3  -9  171.66    5.32
  -8  -3 -11    5.64    0.90
  -8  -3 -13   40.91    1.55
   8  -2 -16    7.10    1.05
   8  -2 -14  169.27    5.87
   8  -2 -14  178.75    6.14
   8  -2 -14  176.42    6.22
   8  -2 -12  503.07   13.30
   8  -2 -12  500.55   12.77
   8  -2 -12  505.11   12.28
   8  -2 -12  523.62   13.23
   8  -2 -10  672.05   15.96
   8  -2 -10  675.81   14.92
   8  -2 -10  654.33   14.95
  -8  -2  10  661.82   15.39
   8  -2 -10  629.45   15.60
   8  -2  -8  417.28   11.33
   8  -2  -8  407.16   10.26
   8  -2  -6  985.05   18.27
   8  -2  -4 1581.15   25.86
  -8  -2   2  364.09    7.60
   8  -2  -2  355.38    7.49
  -8  -2   0  548.35   10.57
   8  -2   0  538.76   10.68
  -8  -2  -2  842.24   16.86
  -8  -2  -2  864.83   15.52
  -8  -2  -4  176.59    5.58
  -8  -2  -6  249.73    7.38
  -8  -2  -6  252.17    7.55
  -8  -2  -6  259.45    7.08
  -8  -2  -6  279.89    7.83
  -8  -2  -6  266.83    7.75
  -8  -2  -8   14.56    1.66
  -8  -2  -8   16.58    1.77
  -8  -2 -10   23.88    2.00
  -8  -2 -12   47.15    2.22
  -8  -2 -12   50.83    2.39
  -8  -1  17    5.75    0.79
   8  -1 -17    7.25    0.76
   8  -1 -15   21.76    1.97
   8  -1 -13   30.16    2.81
   8  -1 -13   31.29    2.72
   8  -1 -13   30.09    2.67
   8  -1 -11  243.79    8.59
   8  -1 -11  247.98    8.34
   8  -1  -9   20.23    2.37
   8  -1  -9   21.12    2.13
   8  -1  -9   18.03    1.87
  -8  -1   9   21.49    2.38
   8  -1  -7 1144.24   20.73
   8  -1  -5 1550.23   25.66
  -8  -1   3 3721.63   55.12
  -8  -1   1  415.74    8.52
   8  -1  -1  402.44    8.68
  -8  -1  -1  387.59    9.04
  -8  -1  -1  390.27    8.54
  -8  -1  -3  427.89    9.48
  -8  -1  -5  177.58    5.81
  -8  -1  -7 1755.25   29.91
  -8  -1  -7 1820.91   30.81
  -8  -1  -9   55.04    3.18
  -8  -1 -11   31.40    2.20
  -8  -1 -11   31.19    2.22
   8  -1  13  153.99    3.97
  -8  -1 -13  158.21    3.89
   8   0 -16   45.90    2.29
   8   0 -14  130.15    5.66
   8   0 -14  131.41    5.08
   8   0 -12  346.01   10.51
   8   0 -10  629.16   14.86
   8   0 -10  630.68   13.67
   8   0 -10  621.89   14.60
   8   0  -8  689.03   14.15
   8   0  -6 1231.47   21.54
   8   0  -4    0.67    0.59
  -8   0   2  750.68   13.81
   8   0  -2  772.73   14.23
  -8   0   0  553.42   10.53
  -8   0   0  535.29   10.67
   8   0   0  540.01   10.87
  -8   0  -2  378.94    8.51
  -8   0  -4  410.75    9.51
  -8   0  -6    0.99    0.73
  -8   0  -6   -0.88    0.77
  -8   0  -8  205.57    6.64
  -8   0  -8  205.36    6.68
  -8   0 -10  243.00    7.06
  -8   0 -10  235.42    6.98
  -8   0 -12   90.17    3.46
  -8   0 -12   86.47    3.25
  -8   1  17    7.16    0.88
   8   1 -15   14.12    1.44
   8   1 -13   28.62    2.88
   8   1 -13   33.03    2.52
  -8   1  11  246.07    8.63
   8   1 -11  230.71    8.25
   8   1 -11  245.40    8.59
   8   1 -11  236.09    7.33
   8   1  -9   25.31    2.35
   8   1  -9   23.03    2.11
   8   1  -9   22.59    2.38
   8   1  -7 1147.21   20.77
   8   1  -5 1553.72   26.18
  -8   1   3 3530.88   54.29
   8   1  -3 3706.09   54.87
  -8   1   1  413.05    8.96
  -8   1  -1  394.82    8.75
  -8   1  -3  435.52    9.68
  -8   1  -5  182.14    5.83
  -8   1  -5  181.39    5.94
  -8   1  -5  185.54    5.95
  -8   1  -7 1812.86   31.06
  -8   1  -7 1853.92   31.50
  -8   1  -7 1855.00   31.15
  -8   1  -9   49.99    3.18
  -8   1  -9   51.24    3.14
  -8   1 -11   30.78    2.28
  -8   1 -11   31.94    2.16
   8   1  13  157.64    4.24
  -8   2  16    6.09    1.14
  -8   2  14  183.08    7.02
   8   2 -14  177.27    5.21
   8   2 -12  478.39   12.88
  -8   2  12  499.40   13.09
   8   2 -10  647.33   15.12
   8   2 -10  644.86   15.44
  -8   2  10  634.67   15.99
   8   2 -10  675.87   15.83
   8   2  -8  414.67   11.18
   8   2  -8  406.85   10.42
   8   2  -6 1013.87   19.61
   8   2  -4 1526.81   26.16
  -8   2   2  372.33    8.65
   8   2  -2  364.75    8.56
  -8   2   0  560.27   11.58
   8   2   0  566.91   11.04
  -8   2  -2  873.19   16.22
  -8   2  -4  164.44    5.47
  -8   2  -6  264.59    7.70
  -8   2  -6  271.25    7.79
  -8   2  -6  261.52    7.71
  -8   2  -8   17.33    1.99
  -8   2  -8   15.23    1.82
   8   2  10   24.63    2.32
  -8   2 -10   26.73    2.11
   8   2  12   51.22    2.58
  -8   3  15  278.14    7.78
  -8   3  13   92.59    4.56
  -8   3  13   90.86    4.97
   8   3 -11   12.28    2.02
  -8   3  11   13.03    2.20
   8   3  -9  213.15    8.08
   8   3  -9  233.22    8.24
   8   3  -9  222.95    7.52
   8   3  -9  215.05    7.73
  -8   3   9  239.84    8.84
  -8   3   9  240.74    8.34
   8   3  -7  180.06    6.64
   8   3  -7  152.92    5.61
  -8   3   7  161.96    6.85
  -8   3   7  165.16    6.83
   8   3  -7  157.86    6.40
   8   3  -7  169.13    6.45
   8   3  -5 2043.69   32.64
   8   3  -5 2025.66   34.48
   8   3  -3  459.34   10.78
  -8   3   1  564.54   11.96
   8   3  -1  551.58   11.64
  -8   3  -1  609.22   12.72
  -8   3  -3  413.98    9.84
   8   3   5   14.79    1.86
  -8   3  -5   19.31    1.91
  -8   3  -5   15.66    1.87
   8   3   7  457.25   11.53
  -8   3  -7  446.92   10.93
   8   3   9  184.73    6.47
  -8   3  -9  185.10    5.88
   8   3  11    7.00    1.19
   8   3  13   39.15    1.63
  -8   4  16  211.63    4.77
  -8   4  14   16.72    1.91
  -8   4  12    9.55    1.88
  -8   4  12    7.39    1.72
  -8   4  10   12.29    2.10
   8   4 -10    8.69    1.81
   8   4 -10   11.64    1.82
  -8   4  10   12.37    2.16
  -8   4  10   12.50    2.26
   8   4 -10   10.57    1.87
  -8   4   8  397.35   11.15
   8   4  -8  405.15   11.57
   8   4  -8  400.59   10.49
   8   4  -8  411.12   11.79
   8   4  -8  421.19   10.77
  -8   4   8  394.26   11.94
  -8   4   8  389.02   11.64
   8   4  -8  365.32   11.05
   8   4  -6  138.14    5.12
   8   4  -6  130.87    5.85
  -8   4   6  141.15    6.39
   8   4  -6  141.64    6.10
  -8   4   6  141.77    6.48
   8   4  -6  132.76    5.94
   8   4  -4  182.72    6.63
   8   4  -2  386.18    9.83
  -8   4   0  410.81   10.00
   8   4   2  173.20    5.96
   8   4   2  158.98    5.91
  -8   4  -2  155.31    5.53
  -8   4  -2  169.21    6.41
   8   4   4   34.72    2.72
  -8   4  -4   36.16    2.63
   8   4   6  318.71    9.18
   8   4   8  311.66    8.81
   8   4  10    1.38    0.87
   8   4  12  125.51    3.54
  -8   5  15  218.56    5.08
  -8   5  13   11.51    1.60
  -8   5  11  296.74    9.36
  -8   5  11  299.90    9.10
   8   5 -11  294.96    8.53
  -8   5   9  255.08    9.33
  -8   5   9  260.17    8.66
   8   5  -9  281.96    9.46
   8   5  -9  267.30    8.86
  -8   5   7  415.95   11.20
  -8   5   7  420.41   12.44
   8   5  -7  442.70   10.99
   8   5  -7  421.98   12.10
  -8   5   7  427.16   12.45
  -8   5   5  335.27   10.57
   8   5  -5  357.52    9.64
   8   5  -5  353.32   10.45
  -8   5   5  339.69   10.47
  -8   5   5  334.55   11.03
   8   5  -5  370.33   11.10
  -8   5   3   14.58    2.04
   8   5  -3   21.45    2.17
   8   5  -3   12.82    1.92
  -8   5   3   15.69    2.22
   8   5  -3   24.58    2.65
   8   5  -1  276.78    8.13
   8   5  -1  289.98    8.66
  -8   5   1  287.96    9.30
   8   5  -1  278.31    9.24
  -8   5   1  274.52    7.73
   8   5   1  330.30    9.20
   8   5   1  332.16    9.03
   8   5   1  295.11    9.50
  -8   5  -1  307.34    8.57
   8   5   3  370.62   10.02
   8   5   3  380.19   10.09
   8   5   5  215.09    7.28
   8   5   5  229.48    7.24
   8   5   7  665.23   14.35
   8   5   9  296.05    7.69
   8   5  11   63.76    2.45
  -8   6  14   16.99    1.13
  -8   6  12  469.21   10.49
   8   6 -12  474.64    9.94
  -8   6  10   17.80    2.24
  -8   6  10   16.07    1.95
   8   6 -10   12.37    1.72
  -8   6   8    3.71    1.18
   8   6  -8    0.81    0.88
  -8   6   8    4.67    1.50
   8   6  -8    7.01    1.74
   8   6  -8    5.48    1.54
  -8   6   6   53.60    3.98
  -8   6   6   63.71    3.57
   8   6  -6   56.17    3.59
   8   6  -6   51.73    3.94
  -8   6   4  249.69    8.55
   8   6  -4  239.93    7.95
   8   6  -4  236.88    8.41
  -8   6   2   47.83    3.09
   8   6  -2   45.28    3.32
   8   6  -2   50.46    3.60
   8   6   0  683.11   15.10
   8   6   0  726.87   14.52
   8   6   0  663.61   15.45
   8   6   0  687.88   15.43
  -8   6   0  666.10   14.71
   8   6   2    7.81    1.52
   8   6   2    6.48    1.29
   8   6   2    6.18    1.33
   8   6   4    1.44    1.14
   8   6   4    3.29    0.99
   8   6   6   26.55    2.36
   8   6   8    6.69    1.16
   8   6   8    6.90    1.12
   8   6  10  106.26    3.10
   8   6  10  117.13    3.32
  -8   7  11   27.10    1.80
   8   7 -11   28.33    1.91
  -8   7   9   26.95    2.09
   8   7  -9   30.33    2.51
  -8   7   7  243.60    8.10
  -8   7   7  232.43    6.78
   8   7  -7  234.59    7.35
   8   7  -7  237.42    8.15
   8   7  -7  234.88    7.98
   8   7  -5   60.09    3.76
   8   7  -5   62.43    4.08
  -8   7   5   64.93    4.00
  -8   7   5   71.42    3.62
   8   7  -5   70.52    4.27
   8   7  -3  297.06    7.98
   8   7  -3  294.64    8.95
   8   7  -3  296.06    9.20
  -8   7   3  286.49    8.21
   8   7  -3  296.14    9.26
   8   7  -1  143.00    5.18
   8   7  -1  138.10    5.88
   8   7  -1  139.30    5.79
  -8   7   1  136.66    5.42
   8   7   1  105.35    4.42
   8   7   1  103.72    4.98
   8   7   1  108.39    4.76
  -8   7  -1   98.19    4.58
   8   7   1  100.13    4.67
   8   7   3  105.36    4.61
   8   7   3  103.23    4.33
   8   7   3  103.63    4.82
   8   7   5   10.70    1.41
   8   7   5   11.76    1.63
   8   7   5   13.45    1.61
   8   7   7  312.87    7.37
   8   7   7  318.88    7.29
   8   7   7  319.64    7.40
   8   7   9   35.41    1.50
   8   8 -10  126.53    3.81
  -8   8   8   71.64    2.67
  -8   8   8   71.57    2.80
   8   8  -8   78.80    3.56
   8   8  -6   12.79    1.63
  -8   8   6   16.13    1.56
   8   8  -6   15.14    1.77
   8   8  -4   56.80    3.40
   8   8  -4   65.13    3.62
   8   8  -4   61.13    3.51
  -8   8   4   62.59    3.18
   8   8  -2   29.47    2.49
   8   8  -2   30.61    2.13
   8   8  -2   33.78    2.53
   8   8  -2   37.35    2.57
  -8   8   2   33.54    2.41
   8   8   0   11.96    1.76
   8   8   0   10.15    1.31
   8   8   2  102.72    4.36
   8   8   2  100.86    3.88
   8   8   4   31.18    2.14
   8   8   4   33.21    2.00
   8   8   6   81.51    2.76
   8   8   6   86.84    2.78
   8   9  -7   16.82    1.26
  -8   9   7   13.25    0.91
   8   9  -5   38.99    2.20
   8   9  -5   37.76    2.03
  -8   9   5   34.44    1.83
   8   9  -3   18.75    1.69
  -8   9   3   17.78    1.45
   8   9  -1  123.73    4.39
   8   9   1   70.35    3.01
   8   9   1   67.63    2.52
   8   9   3   54.49    2.26
   8   9   3   48.45    1.87
  -9  -9   2  373.43    7.49
  -9  -9   2  404.91    7.80
  -9  -9   0  133.53    3.83
  -9  -9  -2   15.90    1.18
   9  -8  -9  243.48    5.84
   9  -8  -9  246.56    5.70
   9  -8  -7  119.92    4.28
  -9  -8   7  124.60    4.10
  -9  -8   3   33.49    2.21
  -9  -8   1   19.42    1.51
  -9  -8   1   18.03    1.77
  -9  -8  -1  393.55    8.68
  -9  -8  -1  397.38    9.35
  -9  -8  -3  108.52    3.96
  -9  -8  -3  105.11    3.71
  -9  -8  -5  244.13    5.61
  -9  -8  -5  254.38    5.67
   9  -7 -12   59.13    2.17
   9  -7 -10   66.47    3.22
   9  -7 -10   66.85    3.19
   9  -7 -10   69.07    3.04
   9  -7  -8   39.39    2.68
  -9  -7   8   36.55    2.42
   9  -7  -6   97.76    4.60
  -9  -7   4  238.91    7.01
  -9  -7   2    5.45    1.06
  -9  -7   2    2.70    1.11
  -9  -7   0   18.00    1.68
  -9  -7   0   19.27    1.95
  -9  -7   0   21.00    1.75
  -9  -7  -2 1016.87   19.08
  -9  -7  -2 1008.87   18.22
  -9  -7  -2 1016.40   18.48
  -9  -7  -4   32.45    2.33
  -9  -7  -4   33.26    2.21
  -9  -7  -4   32.04    2.38
  -9  -7  -4   35.48    2.33
  -9  -7  -6  157.95    4.54
  -9  -7  -6  162.35    4.75
  -9  -7  -6  157.69    4.60
  -9  -7  -8   61.06    2.09
   9  -6 -13  128.33    3.64
   9  -6 -13  130.35    3.60
   9  -6 -13  134.17    3.94
   9  -6 -11   99.18    4.19
   9  -6 -11   98.25    4.30
   9  -6 -11  104.72    4.40
   9  -6  -9  138.32    5.47
  -9  -6   9  145.93    5.31
   9  -6  -9  152.39    6.11
   9  -6  -7  953.86   19.54
  -9  -6   5  151.69    5.62
  -9  -6   3    0.89    0.94
  -9  -6   1  972.10   18.85
  -9  -6   1  980.85   18.19
  -9  -6  -1  490.97   11.85
  -9  -6  -1  482.39   11.18
  -9  -6  -1  493.52   11.38
  -9  -6  -3  279.01    8.28
  -9  -6  -3  277.93    7.92
  -9  -6  -3  285.76    8.09
  -9  -6  -5   21.22    2.10
  -9  -6  -5   22.06    2.09
  -9  -6  -5   22.82    2.13
  -9  -6  -5   24.26    2.21
  -9  -6  -7   13.25    1.44
  -9  -6  -7   12.19    1.28
  -9  -6  -7   14.14    1.49
  -9  -6  -9  268.19    5.59
  -9  -6  -9  247.08    5.02
   9  -5 -14   61.63    2.19
   9  -5 -14   65.19    2.56
   9  -5 -12   20.19    1.73
   9  -5 -12   15.62    1.70
   9  -5 -12   15.91    1.84
   9  -5 -12   18.72    2.03
   9  -5 -10  272.32    8.58
   9  -5 -10  268.96    8.64
  -9  -5  10  252.96    7.66
   9  -5 -10  253.20    8.63
   9  -5  -8  104.49    5.35
  -9  -5   6 1284.83   23.93
  -9  -5   4   26.69    2.47
  -9  -5   4   28.03    2.96
  -9  -5   2  347.24    9.12
  -9  -5   2  346.45    8.81
  -9  -5   2  355.27   10.94
  -9  -5   0  267.85    8.01
  -9  -5   0  266.29    7.69
  -9  -5   0  281.31    9.64
  -9  -5   0  260.90    7.57
  -9  -5  -2   25.93    2.51
  -9  -5  -2   26.22    2.31
  -9  -5  -2   25.37    2.33
  -9  -5  -4  369.36    9.91
  -9  -5  -4  360.31    9.61
  -9  -5  -4  363.96    9.70
  -9  -5  -6  147.50    5.52
  -9  -5  -6  138.47    5.29
  -9  -5  -6  152.41    5.45
  -9  -5  -6  151.80    5.58
  -9  -5  -8   10.40    1.35
  -9  -5  -8    9.97    1.29
  -9  -5 -10   99.46    2.93
  -9  -5 -10  105.83    3.03
   9  -4 -15   89.13    3.05
   9  -4 -13   87.60    3.60
   9  -4 -13   92.32    4.05
   9  -4 -13   92.56    4.39
   9  -4 -11   84.65    4.73
   9  -4 -11   84.15    4.54
   9  -4 -11   96.09    5.10
   9  -4  -9  276.30    9.27
  -9  -4   9  262.35    8.66
   9  -4  -7  480.88   11.86
   9  -4  -7  497.39   13.16
  -9  -4   7  497.38   12.15
   9  -4  -5  405.40    9.92
  -9  -4   5  400.22   10.31
  -9  -4   3  128.89    5.24
  -9  -4   3  121.14    5.61
  -9  -4   1  594.34   12.85
  -9  -4   1  558.59   12.42
  -9  -4   1  594.47   14.46
  -9  -4   1  574.19   12.29
  -9  -4  -1  382.25   10.04
  -9  -4  -1  388.84    9.81
  -9  -4  -1  418.60   11.69
  -9  -4  -1  388.99    9.77
  -9  -4  -3  593.72   13.44
  -9  -4  -3  588.32   13.07
  -9  -4  -3  553.49   12.94
  -9  -4  -5  417.75   10.73
  -9  -4  -5  408.31   10.46
  -9  -4  -5  427.91   10.69
  -9  -4  -5  413.87   10.64
  -9  -4  -7  313.05    8.44
  -9  -4  -7  302.04    8.27
  -9  -4  -9   12.48    1.40
  -9  -4 -11   91.20    2.89
   9  -3 -16   89.44    2.80
   9  -3 -14  153.33    5.33
   9  -3 -14  162.82    5.61
   9  -3 -12  615.97   14.97
   9  -3 -12  658.00   14.29
   9  -3 -12  647.41   13.66
   9  -3 -12  620.83   14.14
   9  -3 -12  623.51   15.01
   9  -3 -10  856.62   19.35
  -9  -3  10  898.92   18.86
   9  -3 -10  874.13   19.63
   9  -3  -8   13.28    1.74
  -9  -3   8   11.69    1.77
  -9  -3   8   11.46    1.89
   9  -3  -6  488.03   11.30
  -9  -3   6  479.52   11.90
   9  -3  -4  742.18   14.43
  -9  -3   2  214.23    7.23
  -9  -3   0  878.21   18.30
  -9  -3  -2  628.89   13.79
  -9  -3  -2  623.66   13.45
  -9  -3  -2  634.72   14.90
  -9  -3  -2  646.19   12.67
  -9  -3  -2  643.77   13.66
  -9  -3  -4   38.50    2.87
  -9  -3  -4   40.25    2.81
  -9  -3  -4   44.11    3.04
  -9  -3  -4   37.08    2.53
  -9  -3  -4   40.74    2.89
  -9  -3  -6  123.58    5.16
  -9  -3  -6  123.38    5.03
  -9  -3  -8  128.92    4.82
  -9  -3  -8  132.03    4.44
  -9  -3  -8  139.65    5.00
  -9  -3 -10  179.45    4.83
  -9  -3 -10  192.65    4.82
  -9  -3 -10  178.34    5.06
  -9  -3 -10  189.79    5.46
  -9  -3 -12  118.16    3.19
   9  -2 -15   70.32    3.19
   9  -2 -13  575.15   13.62
   9  -2 -13  620.29   12.87
   9  -2 -13  606.32   13.93
   9  -2 -11   11.03    2.03
   9  -2 -11   10.94    1.70
  -9  -2  11   15.70    2.17
   9  -2 -11   12.15    2.02
   9  -2  -9  405.25   11.63
   9  -2  -9  413.60   10.80
  -9  -2   9  407.15   11.52
   9  -2  -7  564.05   12.59
  -9  -2   7  548.70   13.29
  -9  -2   7  565.00   13.64
   9  -2  -5  181.93    5.72
  -9  -2   3  124.30    4.09
  -9  -2   1  248.36    7.36
  -9  -2   1  250.69    6.28
   9  -2  -1  232.06    6.33
  -9  -2  -1  771.02   16.08
  -9  -2  -1  795.02   14.69
  -9  -2  -3  378.66    9.68
  -9  -2  -3  379.38    9.38
  -9  -2  -3  376.55    9.07
  -9  -2  -3  371.95    9.48
  -9  -2  -5  784.25   15.77
  -9  -2  -5  751.66   15.95
  -9  -2  -5  793.70   15.82
  -9  -2  -7  318.63    8.45
  -9  -2  -7  322.05    8.66
  -9  -2  -7  314.92    8.10
  -9  -2  -9  259.77    6.83
  -9  -2  -9  242.38    6.94
  -9  -2 -11   60.42    2.53
  -9  -2 -11   64.86    2.84
   9  -1 -16   58.91    2.49
   9  -1 -14   77.62    4.07
   9  -1 -14   81.77    3.88
   9  -1 -14   87.65    3.89
   9  -1 -12  707.04   16.37
   9  -1 -12  676.47   16.09
   9  -1 -12  718.73   15.76
   9  -1 -10 1042.47   21.56
   9  -1 -10 1022.68   20.08
  -9  -1  10 1054.08   21.88
   9  -1 -10 1022.98   21.23
   9  -1  -8  854.69   18.17
   9  -1  -8  812.35   16.73
  -9  -1   8  867.79   18.60
   9  -1  -6   97.29    4.22
   9  -1  -4  108.63    4.24
  -9  -1   2  502.71   10.36
   9  -1  -2  508.38   10.77
  -9  -1   0  516.47   11.12
  -9  -1   0  500.03   10.43
   9  -1   0  496.82   10.57
  -9  -1  -2  206.10    6.27
  -9  -1  -2  195.38    5.85
  -9  -1  -4   29.59    2.38
  -9  -1  -4   27.65    2.20
  -9  -1  -4   33.49    2.37
  -9  -1  -6  270.62    7.84
  -9  -1  -6  262.82    7.41
  -9  -1  -6  256.14    7.27
  -9  -1  -6  273.57    7.96
  -9  -1  -8   41.53    2.72
  -9  -1  -8   40.44    2.83
  -9  -1  -8   43.83    2.93
  -9  -1 -10   94.48    3.81
  -9  -1 -10   99.87    4.08
   9  -1  12   10.94    0.98
  -9  -1 -12   13.62    1.19
  -9   0  17    0.77    0.47
   9   0 -15   33.36    2.50
   9   0 -15   34.76    2.15
   9   0 -13   24.91    2.65
   9   0 -13   28.71    2.41
   9   0 -11   43.52    3.39
  -9   0  11   45.87    3.57
   9   0  -9  113.82    5.40
   9   0  -9  111.70    4.87
  -9   0   9  125.43    6.09
   9   0  -7    9.33    1.37
   9   0  -5  705.52   14.37
  -9   0   3  447.97    9.79
   9   0  -3  446.98   10.11
  -9   0   1  231.32    6.33
   9   0  -1  243.96    6.67
  -9   0  -1   59.06    2.93
  -9   0  -3   43.58    2.66
  -9   0  -5    0.49    0.82
  -9   0  -5    0.99    0.83
  -9   0  -5    2.80    1.03
  -9   0  -5   -0.05    0.71
  -9   0  -7  388.08    9.69
  -9   0  -7  383.26    9.90
  -9   0  -7  375.17    9.82
  -9   0  -9  317.91    8.36
  -9   0  -9  318.81    8.51
   9   0  11    2.89    0.83
  -9   0 -11    2.69    0.86
  -9   0 -11    3.04    0.94
  -9   1  16   53.71    2.83
   9   1 -16   52.44    1.93
   9   1 -14   73.48    4.13
   9   1 -14   84.32    3.52
   9   1 -12  690.72   16.30
  -9   1  12  697.76   16.25
   9   1 -12  695.75   14.47
   9   1 -10 1021.33   21.44
   9   1 -10 1026.65   20.54
   9   1  -8  825.49   17.65
   9   1  -8  823.97   16.86
   9   1  -6   98.49    4.42
   9   1  -4  113.35    4.56
  -9   1   2  530.17   11.28
  -9   1   0  473.61   10.41
  -9   1  -2  193.43    5.92
  -9   1  -4   28.39    2.25
  -9   1  -4   26.67    2.21
  -9   1  -4   30.54    2.49
  -9   1  -4   31.73    2.42
  -9   1  -6  267.01    7.77
  -9   1  -6  278.28    8.16
  -9   1  -6  266.45    7.98
  -9   1  -6  272.75    7.97
  -9   1  -8   46.07    3.01
  -9   1  -8   49.34    3.13
   9   1  10   91.94    4.05
  -9   1 -10   99.95    4.05
   9   1  12   11.44    1.09
  -9   1 -12    9.02    0.89
  -9   2  15   69.19    3.64
   9   2 -13  590.22   14.14
  -9   2  13  594.95   13.83
   9   2 -11   12.65    2.06
  -9   2  11   11.38    2.05
   9   2  -9  447.34   12.07
   9   2  -9  432.37   11.35
  -9   2   9  409.97   11.49
   9   2  -7  558.90   13.29
  -9   2   7  499.56   13.27
   9   2  -5  158.23    5.93
   9   2  -3  113.90    4.56
  -9   2   1  250.18    7.10
   9   2  -1  257.67    6.87
  -9   2  -1  808.90   15.76
  -9   2  -3  365.49    9.74
  -9   2  -3  377.01    9.42
   9   2   5  780.73   15.97
  -9   2  -5  745.77   15.73
  -9   2  -5  744.95   16.01
  -9   2  -5  793.77   16.10
   9   2   7  307.79    8.91
  -9   2  -7  313.43    8.80
   9   2   9  256.34    7.63
  -9   2  -9  273.03    7.52
   9   2  11   57.86    2.78
  -9   3  16   94.69    3.18
  -9   3  14  165.73    5.34
  -9   3  14  167.94    6.08
  -9   3  12  625.13   15.06
  -9   3  12  634.37   15.20
   9   3 -12  628.29   14.64
  -9   3  12  611.57   15.09
   9   3 -10  884.77   18.88
   9   3 -10  823.71   18.31
  -9   3  10  857.84   19.76
   9   3  -8   13.43    1.93
   9   3  -8    8.66    1.47
   9   3  -8   11.19    1.90
  -9   3   8   12.11    2.09
  -9   3   8   10.76    1.91
   9   3  -8   12.44    1.89
   9   3  -6  488.88   12.26
   9   3  -6  505.84   11.20
  -9   3   6  499.38   13.22
   9   3  -6  494.29   12.58
  -9   3   6  503.50   13.51
   9   3  -4  757.42   16.05
   9   3  -2  210.23    6.59
  -9   3   0  905.90   17.62
   9   3   2  616.62   13.36
  -9   3  -2  645.11   13.70
  -9   3  -2  617.38   14.43
  -9   3  -2  662.86   14.10
   9   3   4   39.03    2.78
  -9   3  -4   40.69    2.85
  -9   3  -4   37.34    2.94
  -9   3  -4   39.91    2.99
   9   3   6  128.77    5.35
  -9   3  -6  117.23    5.10
   9   3   8  137.82    5.41
  -9   3  -8  129.57    5.03
   9   3  10  192.30    5.78
   9   3  12  120.23    3.29
  -9   4  15   85.46    3.23
  -9   4  13   91.36    4.25
  -9   4  13   95.61    4.47
   9   4 -11   87.12    4.41
  -9   4  11   79.78    4.81
  -9   4  11   85.49    4.69
   9   4 -11   88.16    4.30
  -9   4   9  274.47    8.89
   9   4  -9  265.99    9.19
   9   4  -9  268.20    8.39
  -9   4   9  276.94    9.79
   9   4  -7  466.66   12.65
  -9   4   7  459.59   13.20
  -9   4   7  489.44   13.52
   9   4  -7  507.92   13.18
   9   4  -7  449.36   12.69
   9   4  -5  396.07   11.08
   9   4  -5  397.81   11.00
  -9   4   5  402.21   11.55
  -9   4   5  412.61   12.09
   9   4  -5  397.73   11.51
   9   4  -3  122.36    4.99
   9   4  -3  123.31    5.36
  -9   4   3  110.95    5.72
   9   4  -3  114.91    5.12
   9   4  -1  602.40   13.67
  -9   4   1  610.32   14.76
   9   4  -1  570.08   12.82
  -9   4   1  597.50   14.50
   9   4   1  391.08    9.98
   9   4   1  399.62   10.51
  -9   4  -1  401.42   10.23
  -9   4  -1  400.87   11.13
   9   4   3  564.22   12.92
   9   4   3  563.99   13.21
  -9   4  -3  557.28   12.81
  -9   4  -3  584.36   13.83
   9   4   5  425.57   10.83
   9   4   5  419.44   10.82
   9   4   7  321.45    8.83
   9   4   7  305.91    8.53
   9   4   9   15.20    1.67
   9   4   9   14.19    1.40
   9   4  11   89.16    3.00
  -9   5  14   64.70    2.76
  -9   5  12   16.06    1.93
  -9   5  12   16.83    1.85
   9   5 -12   16.83    1.62
  -9   5  10  242.47    8.70
  -9   5  10  250.56    7.98
   9   5 -10  262.14    8.24
  -9   5   8   94.70    5.50
  -9   5   8  100.36    4.81
   9   5  -8   99.99    5.37
   9   5  -6 1331.74   24.07
   9   5  -6 1274.55   25.56
  -9   5   6 1316.85   26.44
  -9   5   6 1328.22   26.24
  -9   5   6 1272.74   26.52
  -9   5   4   27.74    2.77
   9   5  -4   23.15    2.30
   9   5  -4   26.18    2.69
  -9   5   4   21.71    2.48
  -9   5   4   22.81    2.77
   9   5  -4   29.48    3.01
   9   5  -2  338.59    9.61
   9   5  -2  357.23   10.10
  -9   5   2  341.51   10.75
   9   5  -2  342.17   10.72
   9   5  -2  329.93    9.30
   9   5   0  265.57    8.04
   9   5   0  269.91    8.48
  -9   5   0  273.48    8.97
   9   5   0  269.99    9.20
  -9   5   0  275.07    7.77
   9   5   2   24.63    2.38
   9   5   2   23.46    2.35
   9   5   4  363.23    9.84
   9   5   4  368.79    9.86
   9   5   6  154.58    5.73
   9   5   6  155.76    5.50
   9   5   8   13.13    1.56
   9   5  10   89.91    2.88
   9   5  10  108.64    3.34
  -9   6  13  130.05    3.72
  -9   6  11   94.65    3.92
  -9   6  11   99.17    4.44
   9   6 -11   99.13    4.07
  -9   6   9  153.36    6.37
  -9   6   9  138.92    5.25
   9   6  -9  137.98    6.07
   9   6  -9  144.06    5.90
  -9   6   7  954.45   20.39
   9   6  -7  928.47   18.45
   9   6  -7  912.71   20.06
   9   6  -7  967.63   20.08
  -9   6   5  139.93    6.29
   9   6  -5  137.00    5.61
   9   6  -5  142.73    6.32
  -9   6   5  143.11    5.11
  -9   6   3    0.81    0.76
  -9   6   3    1.13    1.00
   9   6  -3    0.63    1.07
   9   6  -3    0.52    1.03
   9   6  -1  963.82   19.80
   9   6  -1  978.91   20.04
  -9   6   1  989.25   18.72
   9   6  -1  942.68   19.24
   9   6   1  486.80   12.04
   9   6   1  473.90   11.73
   9   6   1  474.90   12.15
   9   6   3  288.93    7.80
   9   6   3  298.21    8.44
   9   6   3  286.38    8.30
   9   6   5   19.29    1.82
   9   6   5   24.05    2.24
   9   6   7   12.97    1.37
   9   6   7   14.28    1.57
   9   6   7   15.64    1.60
   9   6   9  199.16    4.60
   9   6   9  196.20    4.46
  -9   7  10   65.48    2.65
   9   7 -10   62.37    3.07
  -9   7   8   37.47    2.10
   9   7  -8   36.98    2.80
  -9   7   6   98.05    4.73
   9   7  -6   88.42    4.18
   9   7  -6   94.49    4.86
  -9   7   6   91.36    3.76
   9   7  -6   99.58    4.88
   9   7  -4  236.03    7.58
   9   7  -4  237.85    8.07
   9   7  -4  236.25    8.00
  -9   7   4  248.17    7.00
  -9   7   2    3.75    1.09
   9   7  -2    5.08    1.35
   9   7  -2    3.25    1.26
   9   7   0   20.25    1.77
   9   7   0   20.41    2.24
   9   7   0   18.05    2.05
   9   7   2 1041.82   18.52
   9   7   2 1059.38   20.23
   9   7   2 1043.50   19.31
   9   7   2 1013.81   19.48
   9   7   4   31.54    2.30
   9   7   4   37.62    2.23
   9   7   4   29.48    2.37
   9   7   6  167.60    4.93
   9   7   6  160.81    4.41
   9   7   6  168.84    5.02
   9   7   8   62.50    2.16
   9   8  -9  258.65    6.17
   9   8  -7  123.60    4.47
  -9   8   7  111.50    3.42
   9   8  -5  235.13    6.71
   9   8  -5  229.49    6.94
   9   8  -5  225.97    6.82
  -9   8   5  231.92    5.96
   9   8  -3   28.83    2.30
   9   8  -3   33.56    2.48
   9   8  -3   31.59    2.37
  -9   8   3   30.30    2.07
   9   8  -1   18.08    1.92
   9   8  -1   17.67    1.72
   9   8   1  376.03    8.07
   9   8   1  397.35    9.45
   9   8   3  101.00    3.23
   9   8   3  104.56    3.90
   9   8   5  248.76    5.68
   9   9  -6  149.63    3.79
   9   9  -4  197.68    4.99
   9   9  -4  165.82    4.15
   9   9  -2  412.10    8.71
   9   9   0  126.82    3.97
   9   9   2   15.60    1.16
  10  -8  -8   20.52    1.48
  10  -8  -8   20.28    1.40
 -10  -8   6  125.80    4.18
 -10  -8   4   15.61    1.40
 -10  -8   2   45.42    2.47
 -10  -8   0  157.65    4.92
 -10  -8   0  141.34    4.13
 -10  -8  -2  187.15    5.24
 -10  -8  -2  185.22    4.84
 -10  -8  -4  186.68    4.58
 -10  -8  -4  191.60    4.50
  10  -7 -11  105.80    2.98
  10  -7 -11  113.14    3.32
  10  -7 -11  106.42    3.29
  10  -7  -9    8.54    1.31
  10  -7  -9    7.03    1.04
  10  -7  -7  147.80    4.88
  10  -7  -7  145.15    5.31
 -10  -7   7  137.94    5.08
  10  -7  -5  125.26    4.83
 -10  -7   5  123.50    4.68
 -10  -7   3   17.80    1.87
 -10  -7   1  117.08    4.90
 -10  -7   1  112.35    4.22
 -10  -7  -1   15.39    1.67
 -10  -7  -1   16.32    1.95
 -10  -7  -3   71.37    3.31
 -10  -7  -3   65.29    2.95
 -10  -7  -3   69.73    3.43
 -10  -7  -5   40.09    2.08
 -10  -7  -5   36.72    2.07
 -10  -7  -5   39.73    2.19
 -10  -7  -7   36.13    1.52
  10  -6 -12  126.22    3.50
  10  -6 -12  131.82    3.99
  10  -6 -12  139.31    4.27
  10  -6 -12  141.86    4.36
  10  -6 -10  253.57    7.06
  10  -6 -10  251.02    7.48
  10  -6 -10  255.73    7.54
  10  -6  -8  263.87    8.05
  10  -6  -8  266.60    8.49
 -10  -6   8  263.99    7.89
  10  -6  -6  101.68    4.96
 -10  -6   6  101.00    4.53
 -10  -6   4  184.32    6.49
 -10  -6   2  118.55    5.24
 -10  -6   2  115.75    4.67
 -10  -6   0   21.59    2.14
 -10  -6   0   26.01    2.16
 -10  -6   0   23.85    2.48
 -10  -6  -2   31.71    2.59
 -10  -6  -2   30.41    2.39
 -10  -6  -2   29.91    2.68
 -10  -6  -2   31.66    2.45
 -10  -6  -4  388.63    9.57
 -10  -6  -4  386.45    9.31
 -10  -6  -4  386.55    9.68
 -10  -6  -6  182.59    5.36
 -10  -6  -6  180.43    5.27
 -10  -6  -6  170.77    5.04
 -10  -6  -8    4.41    0.66
  10  -5 -13  313.87    6.82
  10  -5 -13  308.16    7.25
  10  -5 -11   83.77    4.12
  10  -5 -11   81.05    4.01
  10  -5 -11   80.38    4.21
  10  -5  -9   83.01    4.61
 -10  -5   9   81.97    4.31
  10  -5  -9   84.96    4.86
  10  -5  -7  177.57    7.17
 -10  -5   7  177.32    6.44
 -10  -5   5    4.93    1.34
 -10  -5   3  407.28    9.94
 -10  -5   3  395.10   10.74
 -10  -5   1  453.59   11.10
 -10  -5   1  452.74   11.69
 -10  -5   1  447.55   10.78
 -10  -5  -1  283.56    8.49
 -10  -5  -1  283.45    8.16
 -10  -5  -1  295.19    8.96
 -10  -5  -1  288.13    8.15
 -10  -5  -3  694.94   15.16
 -10  -5  -3  693.76   14.82
 -10  -5  -3  713.33   15.45
 -10  -5  -3  708.31   14.96
 -10  -5  -5  619.30   13.45
 -10  -5  -5  627.67   13.31
 -10  -5  -5  614.42   13.37
 -10  -5  -7   25.71    1.95
 -10  -5  -7   25.79    1.98
 -10  -5  -7   23.81    1.67
 -10  -5  -9  146.89    3.96
 -10  -5  -9  149.92    3.75
  10  -4 -14   42.97    2.32
  10  -4 -14   44.70    2.47
  10  -4 -12   14.01    1.85
  10  -4 -12   11.74    1.44
  10  -4 -12   11.34    1.59
  10  -4 -12   12.58    1.80
  10  -4 -10   22.63    2.65
 -10  -4  10   25.93    2.51
  10  -4 -10   22.44    2.61
  10  -4  -8  462.87   12.67
 -10  -4   8  448.53   11.64
 -10  -4   8  446.79   12.09
 -10  -4   6   68.35    3.84
 -10  -4   6   67.80    4.06
 -10  -4   4   30.20    2.66
 -10  -4   4   29.67    2.86
 -10  -4   2   79.82    4.02
 -10  -4   2   86.79    4.49
 -10  -4   0  174.64    6.32
 -10  -4   0  173.31    6.12
 -10  -4   0  185.49    6.77
 -10  -4   0  181.73    7.42
 -10  -4  -2  874.44   18.05
 -10  -4  -2  884.69   17.75
 -10  -4  -2  922.24   18.61
 -10  -4  -2  879.43   17.75
 -10  -4  -4 1075.35   20.95
 -10  -4  -4 1095.87   20.70
 -10  -4  -4 1131.25   21.29
 -10  -4  -4 1064.70   20.76
 -10  -4  -6  116.26    4.86
 -10  -4  -6  112.96    4.66
 -10  -4  -6  115.25    4.63
 -10  -4  -8   40.05    2.32
 -10  -4  -8   40.86    2.37
 -10  -4  -8   40.21    2.33
 -10  -4 -10   10.38    0.90
 -10  -4 -10   14.00    1.13
  10  -3 -15   64.11    2.65
  10  -3 -13  111.05    4.36
  10  -3 -13  102.05    4.10
  10  -3 -13   99.60    4.57
  10  -3 -11   21.21    2.56
  10  -3 -11   20.47    2.26
 -10  -3  11   23.14    2.45
  10  -3 -11   24.00    2.62
  10  -3  -9  119.37    5.93
 -10  -3   9  114.70    5.65
  10  -3  -7  119.78    5.13
 -10  -3   7  121.34    5.57
 -10  -3   7  125.44    5.83
 -10  -3   5  334.90    9.41
  10  -3  -5  342.64    8.81
 -10  -3   5  349.50    9.76
 -10  -3   3   82.92    3.94
 -10  -3   3   88.30    4.41
 -10  -3   1  506.36   11.60
 -10  -3   1  506.53   12.26
 -10  -3   1  517.11   12.92
 -10  -3   1  504.66   11.74
  10  -3  -1  490.85   10.94
 -10  -3  -1   37.96    2.88
 -10  -3  -1   38.87    2.73
 -10  -3  -1   42.52    3.09
 -10  -3  -1   41.80    3.31
 -10  -3  -3  525.09   12.43
 -10  -3  -3  503.62   11.93
 -10  -3  -3  510.53   12.46
 -10  -3  -5   79.22    4.13
 -10  -3  -5   80.04    4.03
 -10  -3  -5   80.43    4.10
 -10  -3  -7   78.46    3.74
 -10  -3  -7   79.53    3.85
 -10  -3  -9   36.52    2.22
 -10  -3  -9   40.10    2.35
 -10  -3 -11  110.87    3.18
  10  -2 -16   92.96    2.81
  10  -2 -14   42.16    2.65
  10  -2 -14   45.75    2.72
  10  -2 -14   45.03    2.70
  10  -2 -12  158.63    6.57
  10  -2 -12  154.49    5.55
  10  -2 -12  158.18    6.30
  10  -2 -10  324.62   10.25
  10  -2 -10  311.12    9.08
 -10  -2  10  315.28   10.01
  10  -2  -8  419.68   11.83
 -10  -2   8  409.96   11.56
  10  -2  -8  416.94   10.80
 -10  -2   8  422.20   11.88
 -10  -2   6 2094.96   36.28
 -10  -2   6 2136.17   36.59
  10  -2  -4  107.73    4.54
 -10  -2   2  244.43    7.54
 -10  -2   2  231.78    6.33
  10  -2  -2  228.57    6.70
 -10  -2   0  423.99   10.41
 -10  -2   0  421.57   10.12
 -10  -2   0  429.75   10.85
 -10  -2   0  419.67   10.81
  10  -2   0  436.28    9.72
 -10  -2  -2  372.41    9.83
 -10  -2  -2  379.67    9.58
 -10  -2  -2  392.89   10.22
 -10  -2  -2  377.00    9.16
 -10  -2  -2  375.73   10.20
 -10  -2  -2  353.13    8.76
 -10  -2  -4  188.27    6.63
 -10  -2  -4  185.68    6.32
 -10  -2  -4  187.54    6.54
 -10  -2  -4  187.28    6.22
 -10  -2  -6  374.14    9.70
 -10  -2  -6  349.35    9.18
 -10  -2  -6  366.32    8.69
 -10  -2  -8  145.72    4.74
 -10  -2  -8  140.76    5.21
 -10  -2  -8  145.13    5.21
 -10  -2 -10   79.62    3.27
  10  -1 -15   26.52    1.99
  10  -1 -15   28.11    1.87
  10  -1 -13  131.23    5.69
  10  -1 -13  136.89    5.23
  10  -1 -13  139.93    5.30
  10  -1 -11   10.01    1.87
  10  -1 -11    9.56    1.72
  10  -1  -9   32.77    3.05
  10  -1  -9   32.14    2.69
 -10  -1   9   28.65    3.02
  10  -1  -7   96.20    4.88
 -10  -1   7   90.26    4.90
  10  -1  -7   87.18    4.29
 -10  -1   7  101.23    5.20
  10  -1  -5   63.91    3.49
 -10  -1   3   47.72    2.70
  10  -1  -3   47.95    2.91
 -10  -1   1   57.55    3.23
 -10  -1   1   55.05    2.90
  10  -1  -1   57.43    3.09
 -10  -1  -1  435.90   10.07
 -10  -1  -3  574.38   12.53
 -10  -1  -3  560.23   12.91
 -10  -1  -3  577.60   12.55
 -10  -1  -3  572.13   13.03
 -10  -1  -3  546.21   12.07
 -10  -1  -5  420.25   10.75
 -10  -1  -5  433.40   10.36
 -10  -1  -5  418.25    9.91
 -10  -1  -5  441.01   10.77
 -10  -1  -5  431.89   10.47
 -10  -1  -7   31.58    2.32
 -10  -1  -7   30.85    2.56
 -10  -1  -7   28.36    2.45
 -10  -1  -9   12.87    1.46
 -10  -1  -9   12.10    1.38
 -10  -1  -9   12.15    1.61
 -10  -1 -11  107.90    3.56
 -10   0  16   10.26    1.26
  10   0 -16   12.73    0.93
  10   0 -14  213.57    7.01
  10   0 -14  212.53    6.04
  10   0 -12   71.50    4.42
 -10   0  12   70.21    4.24
  10   0 -12   71.43    3.76
  10   0 -10    6.73    1.51
  10   0  -8  893.50   19.13
 -10   0   8  925.16   19.24
  10   0  -8  920.49   18.70
 -10   0   6  167.56    6.81
  10   0  -6  176.25    6.24
 -10   0   6  177.78    6.96
  10   0  -4  197.79    6.45
 -10   0   2 1326.31   22.85
  10   0  -2 1289.62   23.28
 -10   0   0  556.97   12.04
 -10   0  -2  179.53    6.38
 -10   0  -2  187.57    6.05
 -10   0  -2  190.48    6.42
 -10   0  -2  183.32    5.91
 -10   0  -4  480.81   11.42
 -10   0  -4  462.05   11.62
 -10   0  -4  489.63   11.82
 -10   0  -4  494.13   11.36
 -10   0  -6  844.33   16.73
 -10   0  -6  872.05   17.62
 -10   0  -6  853.92   17.28
  10   0   8   19.68    1.89
 -10   0  -8   22.35    2.07
 -10   0  -8   18.92    1.91
 -10   0  -8   19.72    2.09
  10   0  10   12.94    1.33
 -10   0 -10   16.46    1.60
 -10   1  15   26.84    2.25
  10   1 -13  139.09    5.91
 -10   1  13  138.22    5.69
 -10   1  11   13.03    2.13
  10   1  -9   32.67    2.76
 -10   1   9   29.08    2.78
  10   1  -9   35.80    3.15
 -10   1   7   95.24    5.02
  10   1  -7   93.19    4.75
  10   1  -7   94.49    4.57
 -10   1   7  103.63    5.51
  10   1  -5   65.04    3.69
 -10   1   3   45.95    2.87
 -10   1   1   59.06    3.21
 -10   1  -1  417.74   10.08
 -10   1  -3  580.06   12.72
 -10   1  -3  549.42   13.09
 -10   1  -3  583.88   13.30
 -10   1  -3  554.33   12.54
  10   1   5  421.99   10.33
 -10   1  -5  443.71   11.00
 -10   1  -5  409.74   10.88
 -10   1  -5  444.48   10.88
  10   1   7   33.07    2.58
 -10   1  -7   32.12    2.52
 -10   1  -7   31.65    2.58
  10   1   9   12.92    1.50
 -10   1  -9   17.63    1.81
  10   1  11  102.50    3.29
 -10   1 -11  108.25    3.41
 -10   2  16   94.89    3.24
 -10   2  14   47.18    2.78
 -10   2  14   47.40    3.14
  10   2 -14   45.60    3.02
  10   2 -12  162.24    6.54
 -10   2  12  152.31    6.59
  10   2 -10  308.15    9.66
 -10   2  10  297.37   10.19
  10   2  -8  432.95   11.99
  10   2  -8  418.25   11.16
 -10   2   8  415.53   12.05
  10   2  -6 2180.79   36.46
 -10   2   6 2183.81   38.22
  10   2  -6 2108.18   36.83
  10   2  -4  106.87    4.76
 -10   2   2  241.66    7.31
  10   2  -2  225.39    6.90
 -10   2   0  420.33   10.47
 -10   2   0  446.78   11.33
 -10   2   0  435.87   10.59
  10   2   2  390.41    9.40
 -10   2  -2  388.38    9.88
 -10   2  -2  380.38   10.42
 -10   2  -2  385.54    9.93
  10   2   4  190.71    6.31
 -10   2  -4  191.31    6.60
 -10   2  -4  186.04    6.83
 -10   2  -4  193.60    6.68
  10   2   6  349.06    9.49
 -10   2  -6  374.60    9.88
 -10   2  -6  372.88    9.87
  10   2   8  137.26    5.19
 -10   2  -8  139.22    5.23
  10   2  10   76.37    3.18
 -10   3  15   66.59    2.97
 -10   3  13   95.58    4.56
 -10   3  13  100.85    4.70
  10   3 -13  103.43    4.57
 -10   3  11   24.32    2.58
  10   3 -11   20.33    2.30
 -10   3  11   21.72    2.70
 -10   3   9  118.28    5.57
  10   3  -9  129.89    5.93
  10   3  -9  117.84    5.45
 -10   3   9  124.02    6.34
 -10   3   9  129.14    6.15
  10   3  -7  130.52    5.80
 -10   3   7  119.60    6.11
 -10   3   7  116.67    6.13
  10   3  -7  122.14    5.87
  10   3  -7  119.91    5.80
  10   3  -5  348.72    9.88
  10   3  -5  321.32    9.72
 -10   3   5  354.00   10.98
  10   3  -3   82.67    4.29
  10   3  -3   83.76    4.25
 -10   3   3   84.16    4.91
 -10   3   3   88.19    4.81
  10   3  -1  502.64   12.26
 -10   3   1  528.71   12.43
 -10   3   1  498.38   13.18
  10   3  -1  532.44   11.57
 -10   3   1  526.63   13.16
  10   3   1   38.65    2.61
  10   3   1   42.72    3.04
 -10   3  -1   40.88    2.86
 -10   3  -1   38.13    3.08
 -10   3  -1   40.18    3.18
  10   3   3  485.21   11.47
 -10   3  -3  492.13   11.95
 -10   3  -3  492.72   12.54
 -10   3  -3  511.56   12.27
  10   3   5   88.88    4.30
 -10   3  -5   82.74    4.34
 -10   3  -5   81.84    4.30
  10   3   7   79.78    3.93
 -10   3  -7   75.26    3.86
  10   3   9   37.94    2.36
  10   3   9   40.06    2.41
  10   3  11  101.26    2.98
 -10   4  14   40.57    2.16
 -10   4  14   42.86    2.40
 -10   4  12   12.75    1.77
 -10   4  12   10.70    1.72
 -10   4  10   27.25    2.59
 -10   4  10   21.28    2.74
  10   4 -10   26.58    2.69
  10   4 -10   24.87    2.31
 -10   4  10   24.19    2.91
  10   4 -10   18.07    2.17
  10   4  -8  440.66   12.27
 -10   4   8  460.14   13.10
 -10   4   8  437.14   12.85
  10   4  -6   71.44    4.36
 -10   4   6   66.10    4.51
 -10   4   6   64.18    4.64
  10   4  -6   61.78    4.14
  10   4  -6   64.86    4.37
  10   4  -4   26.91    2.65
 -10   4   4   32.76    2.95
 -10   4   4   26.44    3.01
  10   4  -4   25.68    2.57
  10   4  -2   78.31    4.37
 -10   4   2   84.72    5.08
 -10   4   2   83.99    4.90
  10   4  -2   80.77    4.01
  10   4   0  172.04    6.08
  10   4   0  190.86    6.80
 -10   4   0  172.05    7.12
 -10   4   0  180.38    7.21
  10   4   2  853.31   17.53
  10   4   2  917.29   18.54
 -10   4  -2  902.78   19.14
  10   4   4 1092.42   21.03
  10   4   4 1114.43   21.62
 -10   4  -4 1156.99   22.02
  10   4   6  115.21    4.80
  10   4   6  117.71    4.89
  10   4   8   39.38    2.49
  10   4   8   35.37    2.30
  10   4  10   13.97    1.18
 -10   5  13  332.67    7.78
 -10   5  13  321.23    7.38
 -10   5  11   83.51    4.40
 -10   5  11   76.68    3.72
  10   5 -11   82.08    3.80
 -10   5   9   87.01    5.04
 -10   5   9   90.58    4.23
  10   5  -9   83.68    4.78
  10   5  -9   84.99    4.59
 -10   5   7  183.14    7.57
  10   5  -7  180.08    7.27
 -10   5   7  172.51    7.33
  10   5  -5    5.16    1.26
  10   5  -5    4.94    1.58
 -10   5   5    9.52    1.77
 -10   5   5    5.62    1.68
 -10   5   3  397.11   10.98
  10   5  -3  398.85   10.51
  10   5  -3  411.17   11.29
 -10   5   3  371.19   11.76
  10   5  -1  444.83   11.12
  10   5  -1  456.59   11.60
  10   5  -1  455.86   11.89
 -10   5   1  442.59   12.40
  10   5   1  282.53    8.74
  10   5   1  278.40    8.21
  10   5   3  660.50   14.54
  10   5   3  689.97   15.02
  10   5   5  613.20   13.28
  10   5   5  611.10   13.29
  10   5   7   24.65    1.99
  10   5   7   23.59    1.79
  10   5   9  152.25    4.19
 -10   6  12  128.19    3.60
  10   6 -12  125.96    3.57
 -10   6  10  263.67    7.88
 -10   6  10  254.23    6.57
  10   6 -10  258.71    7.38
 -10   6   8  260.22    8.55
  10   6  -8  270.03    8.70
  10   6  -8  260.60    8.39
 -10   6   6  104.86    5.25
  10   6  -6  103.87    4.53
  10   6  -6   89.90    4.98
 -10   6   4  190.53    6.93
  10   6  -4  183.99    6.55
  10   6  -4  184.24    7.22
  10   6  -2  113.39    5.17
  10   6  -2  112.06    5.38
  10   6   0   22.26    2.36
  10   6   0   16.82    2.09
  10   6   0   21.94    2.23
  10   6   2   28.21    2.40
  10   6   2   30.66    2.66
  10   6   2   29.51    2.50
  10   6   4  386.43    9.31
  10   6   4  377.24    9.37
  10   6   6  183.45    4.79
  10   6   6  187.49    5.76
  10   6   6  184.70    5.49
  10   6   8    5.76    0.79
  10   6   8    5.29    0.76
  10   7 -11  107.24    3.16
  10   7  -9    7.32    1.25
  10   7  -7  151.90    4.88
  10   7  -7  148.41    5.76
  10   7  -7  151.17    5.66
  10   7  -5  120.46    4.76
  10   7  -5  125.56    5.41
  10   7  -5  117.89    5.20
  10   7  -3   21.46    2.11
  10   7  -3   26.44    2.45
 -10   7   3   21.71    1.77
  10   7  -1  114.99    4.91
  10   7  -1  116.60    4.98
  10   7   1   15.14    1.92
  10   7   1   16.47    1.80
  10   7   3   67.97    3.44
  10   7   3   65.46    3.20
  10   7   5   37.74    2.24
  10   7   5   40.34    2.21
  10   8  -8   21.98    1.55
  10   8  -6  125.70    3.94
  10   8  -6  118.90    4.24
  10   8  -4   16.81    1.61
  10   8  -4   16.69    1.67
  10   8  -4   19.08    1.71
  10   8  -2   48.67    2.74
  10   8  -2   45.44    2.60
  10   8  -2   44.63    2.37
  10   8   0  156.18    5.06
  10   8   2  185.68    5.29
  10   8   4  186.97    4.63
  10   9  -3  106.86    3.14
  10   9  -1   94.17    2.96
  11  -8  -7   41.98    1.91
 -11  -8   5  100.76    3.54
 -11  -8   3   77.84    2.82
 -11  -8   3   82.19    3.04
 -11  -8   1    0.75    0.60
 -11  -8   1    1.37    0.67
 -11  -8  -1  113.77    3.61
 -11  -8  -1  105.92    3.05
 -11  -8  -3   17.02    1.02
 -11  -8  -3   17.62    1.14
 -11  -8  -3   15.87    1.07
  11  -7 -10   85.35    2.67
  11  -7 -10   87.11    2.95
  11  -7 -10   92.28    3.07
  11  -7 -10   82.36    2.69
  11  -7  -8  317.46    7.75
 -11  -7   8  296.87    7.16
  11  -7  -8  297.25    7.24
  11  -7  -6   34.27    2.21
 -11  -7   6   31.64    2.08
  11  -7  -6   30.48    2.25
 -11  -7   6   32.11    2.36
 -11  -7   4  140.98    4.76
  11  -7  -4  144.31    5.05
 -11  -7   4  137.28    4.93
 -11  -7   2   26.66    2.19
 -11  -7   2   23.65    1.68
 -11  -7   0  203.79    5.77
 -11  -7   0  206.42    6.38
 -11  -7  -2  150.09    4.74
 -11  -7  -2  149.64    5.03
 -11  -7  -4  131.38    3.97
 -11  -7  -4  123.71    3.90
  11  -6 -11   99.92    3.12
  11  -6 -11  102.77    3.57
  11  -6 -11  104.70    3.75
  11  -6 -11  103.76    3.82
  11  -6  -9  101.47    4.23
 -11  -6   9   98.75    4.05
  11  -6  -9  103.41    4.50
  11  -6  -7  122.78    5.21
 -11  -6   7  121.64    4.72
 -11  -6   7  134.01    5.36
 -11  -6   5  153.36    5.48
 -11  -6   5  151.86    5.75
 -11  -6   3  134.83    5.45
 -11  -6   1   52.19    3.07
 -11  -6   1   53.29    3.45
 -11  -6  -1   53.46    3.18
 -11  -6  -1   64.50    3.74
 -11  -6  -3  113.07    4.48
 -11  -6  -3  109.01    4.21
 -11  -6  -3  109.97    4.57
 -11  -6  -5  359.42    8.15
 -11  -6  -5  346.37    7.96
 -11  -6  -5  351.49    7.96
 -11  -6  -7    9.00    0.87
 -11  -6  -7    8.13    0.88
  11  -5 -12  252.47    6.13
  11  -5 -12  259.04    6.59
  11  -5 -12  263.48    7.09
  11  -5 -10  112.32    4.93
  11  -5 -10  117.08    4.90
 -11  -5  10  109.39    4.55
  11  -5 -10  119.59    5.26
  11  -5  -8  278.93    8.90
 -11  -5   8  288.12    8.24
 -11  -5   8  271.12    8.62
 -11  -5   6  259.63    8.27
 -11  -5   6  279.22    8.08
 -11  -5   4  208.37    7.24
 -11  -5   2 1209.41   22.22
 -11  -5   2 1208.43   23.38
 -11  -5   0   23.63    2.34
 -11  -5   0   26.66    2.65
 -11  -5  -2   11.35    1.74
 -11  -5  -2   12.50    1.75
 -11  -5  -2   16.90    2.12
 -11  -5  -4  236.53    7.14
 -11  -5  -4  230.42    6.86
 -11  -5  -4  233.18    7.12
 -11  -5  -6   11.48    1.36
 -11  -5  -6    9.97    1.16
 -11  -5  -6   12.28    1.42
 -11  -5  -6   10.70    1.11
 -11  -5  -8  269.34    5.77
 -11  -5  -8  257.12    5.07
  11  -4 -13   53.85    2.49
  11  -4 -13   52.27    2.86
  11  -4 -11  174.78    6.52
  11  -4 -11  169.07    6.00
 -11  -4  11  168.61    5.94
  11  -4 -11  176.13    6.59
  11  -4  -9  189.35    7.33
 -11  -4   9  195.41    7.28
  11  -4  -7  786.75   17.89
 -11  -4   7  783.39   17.12
 -11  -4   7  778.40   17.46
 -11  -4   5  679.80   15.23
 -11  -4   5  682.44   15.58
 -11  -4   3 1634.63   28.50
 -11  -4   3 1642.72   29.63
 -11  -4   1  152.84    5.89
 -11  -4   1  162.35    6.47
 -11  -4  -1  840.01   17.61
 -11  -4  -1  856.90   17.34
 -11  -4  -1  884.66   18.35
 -11  -4  -3   41.68    3.06
 -11  -4  -3   37.26    2.81
 -11  -4  -3   39.87    3.04
 -11  -4  -5  154.32    5.67
 -11  -4  -5  142.01    5.30
 -11  -4  -5  156.98    5.55
 -11  -4  -5  150.54    4.92
 -11  -4  -7   67.58    3.15
 -11  -4  -7   72.86    3.19
 -11  -4  -7   70.27    2.99
 -11  -4  -9   96.28    3.03
 -11  -4  -9  107.95    3.10
  11  -3 -14   18.65    1.57
  11  -3 -14   18.19    1.56
  11  -3 -12   19.62    2.20
  11  -3 -12   19.66    1.82
  11  -3 -12   22.59    2.27
  11  -3 -10   23.49    2.65
 -11  -3  10   21.53    2.53
  11  -3 -10   24.05    2.69
  11  -3  -8 1292.73   25.87
 -11  -3   8 1350.07   25.52
 -11  -3   8 1287.30   25.60
 -11  -3   6   88.89    4.84
  11  -3  -6   89.47    4.58
 -11  -3   6   91.43    5.00
 -11  -3   4    6.26    1.50
 -11  -3   4    7.10    1.46
 -11  -3   4    7.83    1.60
  11  -3  -4    6.56    1.31
 -11  -3   2  878.26   17.72
 -11  -3   2  905.38   18.64
 -11  -3   2  913.34   19.26
  11  -3  -2  851.05   17.20
 -11  -3   0  371.73    9.94
 -11  -3   0  369.96   10.33
 -11  -3   0  350.19   10.67
 -11  -3  -2  161.32    6.19
 -11  -3  -2  160.19    5.95
 -11  -3  -2  160.45    6.33
 -11  -3  -4   37.60    2.95
 -11  -3  -4   36.97    2.77
 -11  -3  -4   41.99    3.06
 -11  -3  -4   37.76    2.53
 -11  -3  -6   53.17    3.21
 -11  -3  -6   51.48    3.05
 -11  -3  -6   52.74    2.94
 -11  -3  -8   17.80    1.65
 -11  -3  -8   16.22    1.53
 -11  -3 -10   15.79    1.14
  11  -2 -15   30.85    1.71
  11  -2 -13   37.97    2.72
  11  -2 -13   34.33    2.51
  11  -2 -11  255.26    8.74
 -11  -2  11  280.95    9.10
  11  -2 -11  274.58    8.75
  11  -2  -9    4.72    1.50
 -11  -2   9    2.08    1.33
 -11  -2   7  203.79    7.59
  11  -2  -7  195.66    6.97
 -11  -2   7  188.15    7.49
 -11  -2   5  603.85   14.31
  11  -2  -5  585.38   13.51
 -11  -2   5  604.19   14.47
 -11  -2   3  262.83    7.84
 -11  -2   3  264.65    8.34
 -11  -2   3  273.27    8.31
  11  -2  -3  242.49    7.51
 -11  -2   1  293.61    8.54
 -11  -2   1  289.35    8.94
 -11  -2   1  303.79    9.06
  11  -2  -1  300.20    8.15
 -11  -2  -1  288.17    8.62
 -11  -2  -1  303.08    9.02
 -11  -2  -1  279.42    7.90
 -11  -2  -3 1778.77   30.51
 -11  -2  -3 1690.97   29.68
 -11  -2  -3 1713.28   30.41
 -11  -2  -3 1705.21   28.91
 -11  -2  -5  386.24   10.10
 -11  -2  -5  356.49    9.47
 -11  -2  -5  379.75    9.44
 -11  -2  -7   86.53    3.92
 -11  -2  -7   92.87    4.02
 -11  -2  -9    5.58    0.91
 -11  -2  -9    3.73    0.91
 -11  -2 -11   76.35    2.33
 -11  -1  16  231.46    5.44
  11  -1 -14   56.81    3.19
  11  -1 -14   56.80    2.76
  11  -1 -12  176.27    6.70
 -11  -1  12  179.00    6.60
  11  -1 -12  186.83    6.36
 -11  -1  10  501.23   13.55
  11  -1 -10  492.01   12.52
  11  -1  -8  589.52   14.62
  11  -1  -8  607.64   14.17
 -11  -1   8  590.92   15.10
 -11  -1   6  184.36    7.25
  11  -1  -6  195.37    6.90
 -11  -1   6  188.00    7.37
 -11  -1   4  170.34    6.50
 -11  -1   4  169.49    6.19
  11  -1  -4  160.97    5.98
 -11  -1   4  172.46    6.65
 -11  -1   2 1147.71   21.95
 -11  -1   2 1156.44   21.13
 -11  -1   2 1117.62   20.45
 -11  -1   2 1126.53   21.45
 -11  -1   2 1073.72   20.69
  11  -1  -2 1061.20   20.68
 -11  -1   2 1137.90   21.39
 -11  -1   2 1143.75   21.68
 -11  -1   0  176.71    6.64
 -11  -1   0  182.49    6.04
 -11  -1   0  171.86    6.20
 -11  -1   0  182.81    6.53
 -11  -1   0  178.82    6.28
 -11  -1  -2  331.96    9.42
 -11  -1  -2  334.83    9.50
 -11  -1  -2  315.09    8.74
 -11  -1  -2  337.08    9.42
 -11  -1  -2  329.99    8.57
 -11  -1  -4  462.78   11.67
 -11  -1  -4  480.84   11.85
 -11  -1  -4  455.70   11.01
 -11  -1  -6  165.49    6.02
 -11  -1  -6  167.51    6.16
 -11  -1  -6  165.59    5.88
 -11  -1  -8  103.94    4.16
 -11  -1  -8   97.22    4.09
 -11  -1 -10    2.97    0.81
  11   0 -15    1.32    0.79
  11   0 -15    0.87    0.50
  11   0 -13   40.71    3.11
 -11   0  13   45.95    3.01
  11   0 -13   44.06    2.54
  11   0 -11   93.52    4.77
  11   0  -9  883.71   18.85
 -11   0   9  901.77   20.44
  11   0  -7   62.83    3.92
  11   0  -7   66.47    3.95
 -11   0   7   69.05    4.60
 -11   0   5  792.12   17.77
  11   0  -5  751.94   16.70
 -11   0   3 1981.93   33.60
 -11   0   3 1937.34   32.47
 -11   0   3 1989.92   33.72
 -11   0   3 1884.57   32.80
  11   0  -3 1953.91   33.04
 -11   0   3 1872.59   33.55
 -11   0   1 2708.45   44.75
 -11   0   1 2786.37   43.87
 -11   0   1 2740.00   44.37
 -11   0   1 2738.89   44.33
 -11   0  -1 1572.74   28.03
 -11   0  -1 1590.17   27.21
 -11   0  -1 1564.90   27.69
 -11   0  -3   54.84    3.61
 -11   0  -3   59.34    3.48
 -11   0  -3   54.79    3.58
 -11   0  -3   56.32    3.36
 -11   0  -5    0.55    0.88
 -11   0  -5    0.16    0.97
 -11   0  -7   35.13    2.61
 -11   0  -7   39.17    2.78
 -11   0  -9   19.22    1.77
 -11   0 -11   48.27    1.92
 -11   1  16  255.43    5.69
 -11   1  14   56.86    2.95
  11   1 -14   52.65    3.15
  11   1 -12  182.74    6.95
 -11   1  12  175.90    6.96
  11   1 -10  485.72   11.94
 -11   1   8  588.75   14.93
  11   1  -8  608.67   14.88
 -11   1   6  185.21    7.42
 -11   1   6  201.05    7.87
 -11   1   4  163.43    6.31
 -11   1   4  173.44    6.86
 -11   1   2 1176.97   21.39
 -11   1   2 1146.25   22.00
 -11   1   2 1139.20   21.87
 -11   1   0  177.19    6.77
 -11   1   0  180.82    6.25
 -11   1   0  184.81    6.71
 -11   1   0  175.16    6.04
 -11   1  -2  327.06    9.67
 -11   1  -2  331.51    9.14
 -11   1  -2  321.33    9.48
 -11   1  -2  334.85    9.01
 -11   1  -4  472.37   12.02
 -11   1  -4  480.96   11.70
  11   1   6  175.13    5.76
 -11   1  -6  172.34    6.29
 -11   1  -6  174.23    6.25
  11   1   8  110.41    4.08
 -11   1  -8  106.79    4.36
  11   1  10    1.58    0.50
 -11   1 -10    2.43    0.76
 -11   2  15   29.62    1.93
 -11   2  13   35.72    2.74
 -11   2  13   35.75    2.77
  11   2 -13   36.05    2.74
 -11   2  13   36.52    2.79
  11   2 -11  257.83    8.47
 -11   2  11  264.34    9.21
 -11   2   9    3.49    1.64
 -11   2   9    3.48    1.47
  11   2  -7  203.30    7.68
  11   2  -7  200.70    7.12
 -11   2   7  199.28    8.10
  11   2  -5  581.52   13.61
 -11   2   5  593.04   15.15
 -11   2   5  609.21   14.32
  11   2  -5  562.25   13.84
  11   2  -3  267.81    8.10
 -11   2   3  273.46    9.07
 -11   2   3  250.23    8.47
  11   2  -3  252.23    7.88
  11   2  -1  297.54    8.60
 -11   2   1  300.40    8.64
 -11   2   1  280.79    9.02
 -11   2  -1  279.12    8.36
 -11   2  -1  264.24    8.64
 -11   2  -1  287.71    9.01
 -11   2  -1  295.12    8.45
  11   2   3 1772.56   29.39
 -11   2  -3 1715.80   31.14
 -11   2  -3 1736.99   30.47
  11   2   5  382.76    9.58
 -11   2  -5  377.92   10.33
 -11   2  -5  396.20   10.26
  11   2   7   94.65    4.05
 -11   2  -7   94.30    4.26
  11   2   9    3.23    0.79
 -11   3  14   16.92    1.52
 -11   3  14   17.76    1.59
 -11   3  12   20.82    2.11
 -11   3  12   19.71    2.21
  11   3 -12   20.69    2.09
 -11   3  12   15.83    2.08
 -11   3  10   22.29    2.30
  11   3 -10   21.39    2.35
  11   3 -10   21.47    2.29
 -11   3  10   19.52    2.59
 -11   3  10   21.61    2.44
  11   3  -8 1376.27   26.12
 -11   3   8 1345.88   27.39
 -11   3   8 1376.29   27.41
  11   3  -6   99.99    5.02
 -11   3   6   98.72    5.45
 -11   3   6   99.89    5.72
  11   3  -6   95.28    5.10
  11   3  -4    4.78    1.32
  11   3  -4    9.33    1.63
 -11   3   4    6.80    1.76
 -11   3   4    5.56    1.54
  11   3  -2  897.18   18.48
 -11   3   2  883.90   19.75
 -11   3   2  903.86   19.49
  11   3   0  366.05    9.17
  11   3   0  374.95   10.19
 -11   3   0  368.12   10.13
 -11   3   0  375.75   10.83
  11   3   2  148.75    5.43
  11   3   2  164.18    6.24
 -11   3  -2  146.77    6.34
  11   3   4   34.28    2.59
 -11   3  -4   42.92    3.21
  11   3   6   53.88    3.10
  11   3   8   16.00    1.54
  11   3   8   17.44    1.68
  11   3  10   17.00    1.10
  11   3  10   12.27    0.93
 -11   4  13   53.47    2.91
 -11   4  13   48.62    2.52
 -11   4  11  166.43    6.73
 -11   4  11  178.25    5.97
  11   4 -11  170.92    5.70
 -11   4   9  181.48    7.49
  11   4  -9  188.14    7.18
 -11   4   9  186.95    7.70
  11   4  -7  748.30   17.27
 -11   4   7  774.47   18.11
 -11   4   7  782.47   18.60
  11   4  -5  676.29   15.87
 -11   4   5  670.42   16.16
 -11   4   5  692.80   17.22
  11   4  -3 1720.11   29.84
  11   4  -3 1689.88   30.90
 -11   4   3 1745.40   32.78
  11   4  -1  157.46    5.70
  11   4  -1  161.06    6.40
 -11   4   1  155.27    6.84
 -11   4   1  153.09    6.82
  11   4   1  866.31   17.88
  11   4   1  850.90   16.71
  11   4   3   42.78    2.87
  11   4   3   41.35    3.11
 -11   4  -3   40.06    3.19
  11   4   5  149.38    5.40
  11   4   5  158.56    5.80
  11   4   7   69.39    3.20
  11   4   7   67.63    3.21
  11   4   9  110.26    3.28
 -11   5  12  259.30    7.08
 -11   5  12  244.38    5.91
 -11   5  10  120.23    5.44
  11   5 -10  126.21    5.01
 -11   5   8  291.92    9.50
  11   5  -8  286.28    9.11
 -11   5   6  268.98    9.07
  11   5  -6  269.42    8.97
 -11   5   6  273.86    9.03
 -11   5   6  277.28    9.72
 -11   5   4  214.22    7.57
  11   5  -4  210.08    6.87
  11   5  -4  216.78    7.85
 -11   5   4  197.47    8.14
  11   5  -2 1233.91   23.09
  11   5  -2 1223.82   23.93
 -11   5   2 1224.24   24.90
  11   5   0   23.84    2.24
  11   5   0   23.74    2.45
 -11   5   0   25.76    2.60
  11   5   2   14.56    1.95
  11   5   2   13.54    1.69
  11   5   4  234.26    6.88
  11   5   4  231.25    7.09
  11   5   6   10.77    1.33
  11   5   6   11.37    1.33
  11   5   8  263.80    5.84
 -11   6  11  102.11    3.91
  11   6 -11  101.49    3.45
 -11   6   9  106.08    4.67
  11   6  -9  101.93    4.59
  11   6  -9  100.21    4.37
 -11   6   7  117.23    5.19
  11   6  -7  123.08    5.47
 -11   6   5  147.57    5.85
  11   6  -5  156.69    5.47
  11   6  -5  145.91    6.22
  11   6  -3  130.72    5.21
  11   6  -3  131.81    5.75
  11   6  -1   49.75    3.26
  11   6  -1   51.74    3.44
  11   6   1   61.42    3.55
  11   6   1   57.30    3.44
  11   6   1   57.05    3.24
  11   6   3  111.82    4.37
  11   6   3  110.76    4.66
  11   6   3  107.09    4.37
  11   6   5  363.76    8.10
  11   6   5  367.18    8.52
  11   6   7    6.79    0.81
  11   6   7    7.88    0.92
  11   7 -10   92.53    3.05
  11   7  -8  308.23    7.74
  11   7  -6   32.85    2.07
  11   7  -6   34.78    2.63
  11   7  -6   35.60    2.59
  11   7  -4  147.68    5.03
  11   7  -4  144.17    5.57
  11   7  -4  144.47    5.48
  11   7  -2   26.68    2.17
  11   7  -2   26.00    2.27
  11   7   0  198.25    6.19
  11   7   0  201.46    6.23
  11   7   2  146.79    4.97
  11   7   2  141.16    4.55
  11   7   4  130.93    4.17
  11   8  -7   44.81    2.07
  11   8  -5   98.49    3.16
  11   8  -5  106.39    3.72
  11   8  -5  103.84    3.54
  11   8  -3   80.38    3.08
  11   8  -3   75.44    3.10
  11   8  -3   73.52    2.83
  11   8  -1    0.96    0.65
  11   8  -1    0.10    0.47
  11   8   1  114.97    3.67
  11   8   3   18.70    1.17
 -12  -8   4   98.05    3.19
 -12  -8   2   28.32    1.54
 -12  -8   2   26.84    1.62
 -12  -8   0   55.10    2.08
 -12  -8   0   54.36    2.08
  12  -7  -9   23.00    1.41
  12  -7  -9   24.46    1.48
  12  -7  -7    7.40    0.89
 -12  -7   7    9.56    1.17
  12  -7  -7    6.88    0.99
  12  -7  -5  113.46    3.94
 -12  -7   5  110.68    3.93
 -12  -7   5  118.25    4.37
 -12  -7   3   29.76    2.05
  12  -7  -3   31.03    2.08
 -12  -7   3   31.03    2.12
 -12  -7   1  278.16    6.43
 -12  -7   1  290.95    7.31
 -12  -7   1  280.56    7.19
 -12  -7  -1  302.85    6.90
 -12  -7  -1  315.30    7.50
 -12  -7  -3   65.22    2.49
 -12  -7  -3   64.55    2.54
 -12  -7  -3   65.94    2.45
 -12  -7  -3   56.87    2.08
  12  -6 -10  292.03    6.63
  12  -6 -10  279.91    6.60
  12  -6 -10  285.13    6.81
  12  -6 -10  294.94    7.03
  12  -6  -8    0.81    0.74
  12  -6  -8    1.12    0.83
 -12  -6   8    1.73    0.92
  12  -6  -6   35.49    2.67
 -12  -6   6   35.48    2.50
 -12  -6   6   36.50    2.74
 -12  -6   4   53.61    3.12
 -12  -6   4   52.98    3.24
 -12  -6   2   80.43    3.52
 -12  -6   2   80.52    4.03
 -12  -6   0   12.34    1.51
 -12  -6   0    9.42    1.63
 -12  -6  -2    4.21    1.04
 -12  -6  -2    3.81    1.14
 -12  -6  -4    0.88    0.72
 -12  -6  -4    0.87    0.68
 -12  -6  -4    0.39    0.56
 -12  -6  -6    1.09    0.45
 -12  -6  -6    0.93    0.45
  12  -5 -13   95.12    2.77
  12  -5 -13   97.05    2.93
  12  -5 -11   17.80    1.68
  12  -5 -11   17.10    1.44
  12  -5 -11   20.41    1.68
  12  -5 -11   18.54    1.80
  12  -5  -9   30.55    2.55
 -12  -5   9   28.46    2.39
  12  -5  -9   32.99    2.72
  12  -5  -7   40.58    3.19
 -12  -5   7   40.11    2.95
 -12  -5   7   34.48    2.98
 -12  -5   5  135.98    5.47
 -12  -5   5  139.38    5.80
 -12  -5   3   59.58    3.30
 -12  -5   3   54.16    3.57
 -12  -5   3   57.33    3.63
 -12  -5   1  288.86    8.19
 -12  -5   1  283.83    8.74
 -12  -5  -1  102.88    4.61
 -12  -5  -1  111.87    5.05
 -12  -5  -3  569.01   12.32
 -12  -5  -3  556.46   12.42
 -12  -5  -5   41.89    2.45
 -12  -5  -5   41.09    2.27
 -12  -5  -7    1.02    0.47
 -12  -5  -7    0.88    0.55
  12  -4 -14  112.41    3.03
  12  -4 -12   22.97    1.59
  12  -4 -12   20.31    1.58
  12  -4 -12   23.46    1.96
  12  -4 -10   29.32    2.64
  12  -4 -10   34.61    2.58
 -12  -4  10   29.66    2.54
  12  -4 -10   34.13    2.90
  12  -4  -8  133.32    6.01
 -12  -4   8  139.83    5.83
 -12  -4   8  133.55    5.95
 -12  -4   6   11.52    2.02
 -12  -4   6   10.89    1.95
 -12  -4   4  646.10   13.68
 -12  -4   4  611.28   14.44
 -12  -4   4  607.39   14.59
 -12  -4   2  473.57   11.75
 -12  -4   2  492.62   12.61
 -12  -4   2  504.09   11.31
 -12  -4   0    8.44    1.60
 -12  -4   0   11.99    1.91
 -12  -4  -2   25.92    2.50
 -12  -4  -2   28.92    2.66
 -12  -4  -4   61.29    3.39
 -12  -4  -4   58.85    2.73
 -12  -4  -6   64.41    3.09
 -12  -4  -6   66.94    3.18
 -12  -4  -6   68.48    2.76
 -12  -4  -8   27.91    1.57
 -12  -4  -8   30.29    1.44
  12  -3 -13  132.57    4.32
  12  -3 -13  131.89    4.52
  12  -3 -11  220.99    7.45
  12  -3 -11  226.23    6.55
 -12  -3  11  218.03    7.32
  12  -3 -11  210.02    7.18
  12  -3  -9  441.10   12.08
 -12  -3   9  446.23   12.05
  12  -3  -7  442.78   12.27
 -12  -3   7  427.15   11.85
 -12  -3   7  449.96   12.26
 -12  -3   5   65.98    4.14
 -12  -3   5   63.98    4.14
 -12  -3   3  103.42    4.79
 -12  -3   3  106.60    5.22
 -12  -3   3   97.32    4.94
 -12  -3   1  311.98    9.15
 -12  -3   1  336.04    9.91
 -12  -3   1  315.74    8.78
 -12  -3  -1  536.15   12.93
 -12  -3  -1  538.04   13.28
 -12  -3  -3  181.80    6.58
 -12  -3  -3  179.18    6.57
 -12  -3  -3  186.64    5.74
 -12  -3  -5   73.91    3.78
 -12  -3  -5   63.67    3.13
 -12  -3  -7   17.54    1.56
 -12  -3  -7   19.38    1.72
 -12  -3  -7   20.89    1.63
 -12  -3  -9   23.91    1.35
  12  -2 -14  556.42   10.70
  12  -2 -14  547.90   10.17
  12  -2 -12   92.28    4.49
 -12  -2  12   90.20    4.00
  12  -2 -12   90.51    4.13
  12  -2 -10  120.92    5.64
 -12  -2  10  110.51    5.61
  12  -2 -10  113.34    5.41
  12  -2  -8  473.83   12.66
 -12  -2   8  443.87   12.60
 -12  -2   6  819.48   18.29
 -12  -2   6  848.76   18.56
 -12  -2   4  154.15    6.24
 -12  -2   4  149.88    5.95
 -12  -2   4  152.80    6.34
  12  -2  -4  154.75    6.06
 -12  -2   4  154.36    6.47
 -12  -2   2  303.11    9.28
 -12  -2   2  290.18    8.74
 -12  -2   2  285.18    8.97
 -12  -2   2  286.34    8.85
 -12  -2   2  288.88    8.31
  12  -2  -2  278.92    8.31
 -12  -2   2  301.45    9.08
 -12  -2   0  276.89    8.63
 -12  -2   0  289.03    9.06
 -12  -2   0  283.55    8.56
 -12  -2   0  283.51    8.45
 -12  -2  -2  125.56    5.55
 -12  -2  -2  132.30    5.73
 -12  -2  -2  129.08    5.20
 -12  -2  -2  127.35    5.45
 -12  -2  -2  134.29    4.90
 -12  -2  -4  246.29    7.80
 -12  -2  -4  245.13    7.82
 -12  -2  -4  248.35    7.18
 -12  -2  -6  128.33    4.95
 -12  -2  -6  134.43    5.12
 -12  -2  -6  120.97    4.59
 -12  -2  -8   20.91    1.65
 -12  -2  -8   22.20    1.70
 -12  -2 -10   25.99    1.29
  12  -1 -15   68.71    2.66
  12  -1 -13  134.72    5.20
 -12  -1  13  132.69    4.71
  12  -1 -13  132.42    4.38
  12  -1 -11  121.60    5.47
  12  -1 -11  125.65    5.16
  12  -1  -9  410.01   11.34
 -12  -1   9  390.18   11.87
  12  -1  -7   66.68    4.20
 -12  -1   7   69.73    4.53
 -12  -1   5  297.09    9.52
  12  -1  -5  299.85    9.08
 -12  -1   5  299.72    9.65
 -12  -1   3  593.29   13.85
 -12  -1   3  597.07   14.10
 -12  -1   3  596.17   13.32
  12  -1  -3  579.77   13.52
 -12  -1   3  559.37   13.96
 -12  -1   1   16.54    2.12
 -12  -1   1   14.32    1.76
 -12  -1   1   13.72    1.87
 -12  -1   1   13.90    1.87
 -12  -1  -1  209.39    7.37
 -12  -1  -1  204.73    6.82
 -12  -1  -1  200.44    7.08
 -12  -1  -1  206.07    6.48
 -12  -1  -3   10.63    1.82
 -12  -1  -3   11.13    1.89
 -12  -1  -3    9.55    1.52
 -12  -1  -5  176.40    6.37
 -12  -1  -5  190.27    6.64
 -12  -1  -5  180.74    6.12
 -12  -1  -7  113.13    4.51
 -12  -1  -7  124.98    4.57
 -12  -1  -9   48.38    2.34
  12   0 -14   13.92    1.57
  12   0 -12  536.00   13.03
 -12   0  12  540.11   13.00
  12   0 -10  151.90    6.10
  12   0  -8  381.30   10.55
 -12   0   8  372.57   10.89
 -12   0   8  356.87   11.46
  12   0  -6  150.49    6.07
  12   0  -6  145.55    6.13
 -12   0   6  143.96    6.63
 -12   0   4    4.00    1.44
 -12   0   4    4.64    1.28
  12   0  -4    5.11    1.35
 -12   0   4    4.28    1.36
 -12   0   2  741.87   16.82
 -12   0   2  789.41   16.23
 -12   0   2  745.58   16.67
 -12   0   2  766.34   16.43
 -12   0   2  791.66   16.82
 -12   0   0    1.71    1.32
 -12   0   0    5.37    1.45
 -12   0   0    3.50    1.16
 -12   0   0    4.25    1.18
 -12   0  -2  125.94    5.62
 -12   0  -2  117.81    5.40
 -12   0  -2  118.65    4.95
 -12   0  -4   48.72    3.37
 -12   0  -4   44.52    3.29
 -12   0  -4   46.26    3.13
 -12   0  -6  167.05    5.95
 -12   0  -6  157.56    5.66
 -12   0  -8    3.54    0.83
 -12   0  -8    2.75    0.95
 -12   0 -10  118.55    3.33
 -12   1  15   61.83    2.56
  12   1 -13  125.67    5.06
 -12   1  13  132.47    5.14
 -12   1  11  128.31    6.01
 -12   1   9  419.77   11.75
 -12   1   7   67.50    4.48
 -12   1   5  292.22    8.97
  12   1  -5  291.05    9.08
 -12   1   5  311.67   10.02
  12   1  -3  589.11   13.32
 -12   1   3  603.45   14.15
 -12   1   3  569.56   14.24
  12   1  -1   16.63    1.94
 -12   1   1   12.75    1.72
 -12   1   1   13.91    2.07
 -12   1  -1  212.90    7.51
 -12   1  -1  186.96    6.54
 -12   1  -3   13.84    2.12
 -12   1  -3   11.66    1.85
 -12   1  -5  178.51    6.49
 -12   1  -5  180.53    6.31
 -12   1  -7  116.30    4.44
 -12   1  -7  124.70    4.72
 -12   1  -9   43.27    2.23
 -12   2  14  539.46   10.63
 -12   2  14  510.12   10.42
 -12   2  12   89.04    4.14
  12   2 -12   93.75    4.42
 -12   2  12   97.07    4.77
  12   2 -10  118.15    5.37
 -12   2  10  118.68    6.01
 -12   2  10  122.27    5.55
 -12   2   8  464.45   13.04
  12   2  -6  822.66   17.52
 -12   2   6  836.56   19.32
  12   2  -4  157.00    6.36
  12   2  -4  161.83    6.20
 -12   2   4  151.44    6.91
 -12   2   4  153.51    6.56
  12   2  -2  290.18    8.69
 -12   2   2  299.47    9.79
 -12   2   2  280.04    9.18
  12   2   0  267.17    8.29
 -12   2   0  261.77    8.87
 -12   2   0  282.13    9.09
 -12   2  -2  133.72    5.98
 -12   2  -2  130.10    5.50
  12   2   4  247.69    6.90
 -12   2  -4  243.96    8.05
 -12   2  -4  258.83    7.92
  12   2   6  126.32    4.41
 -12   2  -6  130.95    5.00
 -12   2  -6  137.06    5.16
  12   2   8   20.08    1.43
  12   2   8   21.54    1.78
 -12   3  13  134.28    4.86
 -12   3  13  126.85    4.20
 -12   3  11  214.89    6.53
  12   3 -11  215.92    6.82
 -12   3  11  223.70    7.88
  12   3  -9  444.53   11.46
  12   3  -9  433.97   11.01
 -12   3   9  455.40   12.82
 -12   3   9  451.89   12.44
  12   3  -7  426.07   11.45
 -12   3   7  415.30   12.27
 -12   3   7  418.46   12.71
  12   3  -5   69.45    4.19
 -12   3   5   73.07    4.52
 -12   3   5   67.44    4.69
  12   3  -3  101.71    5.04
 -12   3   3  100.18    5.01
 -12   3   3  104.80    5.77
 -12   3   3  100.35    5.41
  12   3  -1  315.32    9.29
 -12   3   1  312.90   10.13
 -12   3   1  316.97   10.01
  12   3   1  531.44   11.73
  12   3   1  535.39   13.01
 -12   3  -1  554.71   13.54
 -12   3  -1  530.99   13.64
  12   3   3  183.86    5.93
  12   3   3  190.43    6.76
 -12   3  -3  185.90    6.97
  12   3   5   64.96    3.22
 -12   3  -5   70.46    3.69
  12   3   7   17.33    1.48
  12   3   7   19.34    1.75
  12   3   9   19.62    1.06
  12   3   9   21.39    1.26
 -12   4  12   20.60    1.99
 -12   4  12   17.81    1.41
 -12   4  10   34.10    3.01
  12   4 -10   29.82    2.49
 -12   4  10   31.49    2.90
  12   4 -10   29.55    2.38
  12   4  -8  133.74    5.90
 -12   4   8  130.01    6.15
 -12   4   8  144.02    6.57
  12   4  -6   13.85    2.06
 -12   4   6   10.82    1.92
 -12   4   6   11.82    2.27
  12   4  -4  601.59   14.75
 -12   4   4  653.92   14.97
 -12   4   4  615.31   16.04
  12   4  -2  502.72   11.73
  12   4  -2  484.72   12.52
 -12   4   2  492.21   13.54
  12   4   0   11.33    1.55
  12   4   0    8.91    1.73
 -12   4   0   10.69    1.83
 -12   4   0   12.14    2.10
  12   4   2   34.63    2.45
  12   4   2   25.27    2.47
 -12   4  -2   32.24    2.91
  12   4   4   57.81    3.05
  12   4   4   65.45    3.59
  12   4   6   59.46    2.80
  12   4   6   64.06    3.12
  12   4   8   27.86    1.42
  12   4   8   24.58    1.39
 -12   5  11   17.92    1.81
  12   5 -11   21.58    1.60
 -12   5   9   29.06    2.63
  12   5  -9   30.29    2.54
  12   5  -9   23.91    2.22
 -12   5   7   35.67    3.00
  12   5  -7   39.77    3.13
 -12   5   5  143.22    5.90
  12   5  -5  142.29    6.11
 -12   5   5  140.21    6.56
  12   5  -3   54.77    3.22
  12   5  -3   52.30    3.68
 -12   5   3   54.92    4.02
  12   5  -1  284.73    8.27
  12   5  -1  284.08    8.76
 -12   5   1  291.50    9.12
  12   5   1  103.10    4.27
  12   5   1   98.56    4.67
  12   5   3  553.66   11.71
  12   5   3  574.27   12.51
  12   5   5   41.00    2.38
  12   5   5   41.75    2.29
  12   5   7    0.23    0.41
  12   5   7    0.61    0.56
 -12   6  10  295.82    7.29
  12   6 -10  294.55    6.86
 -12   6   8    3.49    1.01
  12   6  -8    3.82    1.15
  12   6  -8    2.69    1.01
 -12   6   6   39.97    2.70
  12   6  -6   40.18    2.95
  12   6  -4   52.88    2.89
  12   6  -4   54.99    3.49
  12   6  -2   78.71    3.73
  12   6  -2   79.09    4.12
  12   6   0   14.03    1.67
  12   6   0   10.64    1.59
  12   6   2    4.39    1.08
  12   6   2    4.46    1.10
  12   6   4    2.28    0.71
  12   6   4    1.50    0.75
  12   6   4    0.87    0.61
  12   6   6    0.72    0.48
  12   7  -9   23.41    1.45
  12   7  -7    7.76    1.21
  12   7  -7    7.76    1.16
  12   7  -5  110.90    3.57
  12   7  -5  109.05    4.35
  12   7  -5  114.88    4.36
  12   7  -3   30.36    1.97
  12   7  -3   31.31    2.31
  12   7  -3   31.22    2.20
  12   7  -1  291.58    7.15
  12   7  -1  289.41    7.46
  12   7  -1  285.07    6.83
  12   7   1  314.85    7.29
  12   7   1  291.68    6.99
  12   7   3   67.04    2.66
  12   8  -4   99.50    3.09
  12   8  -2   28.60    1.50
  12   8   0   52.50    2.01
  13  -7  -8   12.14    0.94
 -13  -7   6   19.19    1.47
  13  -7  -6   18.60    1.27
  13  -7  -4  162.13    4.38
 -13  -7   4  162.62    4.58
 -13  -7   4  169.46    4.92
  13  -7  -2   36.01    1.89
 -13  -7   2   41.01    2.17
 -13  -7   2   40.33    2.21
 -13  -7   0  267.10    5.66
 -13  -7   0  292.67    6.49
 -13  -7   0  288.58    6.42
 -13  -7   0  259.99    5.84
 -13  -7  -2  153.82    3.62
 -13  -7  -2  145.97    3.61
  13  -6  -9   53.97    2.40
  13  -6  -9   61.62    2.61
 -13  -6   9   53.52    2.43
  13  -6  -9   56.37    2.60
  13  -6  -7  108.97    4.13
 -13  -6   7  108.06    3.88
 -13  -6   7  110.70    4.28
  13  -6  -7  114.84    4.40
  13  -6  -5    0.42    0.68
 -13  -6   5    0.01    0.74
 -13  -6   5    0.34    0.86
 -13  -6   3   78.43    3.63
 -13  -6   3   78.28    3.69
 -13  -6   3   79.12    3.78
 -13  -6   1   29.27    1.98
 -13  -6   1   28.72    2.27
 -13  -6   1   31.26    2.31
 -13  -6  -1   77.23    3.22
 -13  -6  -1   76.07    3.42
 -13  -6  -1   76.21    3.30
 -13  -6  -1   69.22    2.73
 -13  -6  -1   71.80    2.87
 -13  -6  -3  457.88    9.09
 -13  -6  -3  432.94    8.54
 -13  -6  -3  445.50    8.63
  13  -5 -12  401.09    7.76
  13  -5 -10   22.05    1.83
  13  -5 -10   23.89    1.73
 -13  -5  10   22.60    1.77
  13  -5 -10   22.71    1.87
  13  -5  -8   36.15    2.64
 -13  -5   8   33.83    2.59
  13  -5  -6   27.03    2.46
 -13  -5   6   24.00    2.25
 -13  -5   6   25.23    2.51
 -13  -5   4  109.02    4.87
 -13  -5   4  100.94    4.81
 -13  -5   2    4.98    1.20
 -13  -5   2    4.72    1.42
 -13  -5   2    6.01    1.44
 -13  -5   0   15.78    1.77
 -13  -5   0   18.12    2.07
 -13  -5   0   16.14    1.88
 -13  -5   0   16.83    1.62
 -13  -5  -2   12.25    1.56
 -13  -5  -2   12.76    1.63
 -13  -5  -2   11.75    1.43
 -13  -5  -2   12.60    1.44
 -13  -5  -4  302.30    7.26
 -13  -5  -4  299.45    7.12
 -13  -5  -6    5.50    0.72
 -13  -5  -6    6.34    0.77
  13  -4 -13   51.97    1.97
  13  -4 -13   47.99    2.00
  13  -4 -11   14.78    1.63
  13  -4 -11   15.70    1.36
  13  -4 -11   14.32    1.62
  13  -4  -9    6.37    1.41
 -13  -4   9    9.65    1.69
  13  -4  -7   76.37    4.37
 -13  -4   7   70.33    4.05
 -13  -4   7   71.51    4.25
 -13  -4   5   23.61    2.54
 -13  -4   5   20.49    2.46
 -13  -4   3  871.47   17.52
 -13  -4   3  879.81   18.46
 -13  -4   3  901.55   18.48
 -13  -4   3  892.01   18.48
 -13  -4   1   44.65    3.10
 -13  -4   1   47.39    3.42
 -13  -4   1   54.27    3.48
 -13  -4   1   50.56    3.02
 -13  -4   1   46.98    3.20
 -13  -4  -1   -0.20    1.01
 -13  -4  -1    0.32    1.06
 -13  -4  -1    1.13    1.02
 -13  -4  -1    1.67    1.01
 -13  -4  -3  164.45    5.66
 -13  -4  -3  155.09    5.51
 -13  -4  -3  155.01    5.07
 -13  -4  -3  159.00    5.42
 -13  -4  -5  101.97    3.87
 -13  -4  -5  100.48    3.83
 -13  -4  -7    1.70    0.58
  13  -3 -12   70.83    3.39
  13  -3 -12   69.47    3.18
  13  -3 -12   64.96    3.12
  13  -3 -10  109.93    4.97
  13  -3 -10  109.78    4.25
 -13  -3  10  105.67    4.95
  13  -3 -10  107.37    4.89
  13  -3  -8  453.88   11.99
 -13  -3   8  442.42   12.04
 -13  -3   6  334.54   10.19
 -13  -3   6  360.04   10.58
 -13  -3   4  605.00   13.63
 -13  -3   4  604.32   14.43
 -13  -3   4  586.92   14.46
 -13  -3   2  376.59   10.16
 -13  -3   2  368.97   10.59
 -13  -3   2  355.43   10.26
 -13  -3   2  374.42    9.65
 -13  -3   2  379.48   10.45
 -13  -3   0 1127.20   21.50
 -13  -3   0 1098.67   21.87
 -13  -3   0 1092.73   21.27
 -13  -3   0 1075.98   20.75
 -13  -3  -2  461.59   11.33
 -13  -3  -2  430.34   11.20
 -13  -3  -2  453.44   10.69
 -13  -3  -2  452.92   10.99
 -13  -3  -4   87.84    4.11
 -13  -3  -4   84.51    4.00
 -13  -3  -4   85.77    3.40
 -13  -3  -6   53.78    2.68
 -13  -3  -6   54.71    2.79
 -13  -3  -6   53.37    2.42
 -13  -3  -8    0.86    0.42
 -13  -3  -8    1.87    0.44
  13  -2 -13   84.64    3.50
  13  -2 -13   80.93    2.97
  13  -2 -13   82.28    2.99
  13  -2 -11   85.23    4.30
  13  -2 -11   94.07    4.21
  13  -2  -9   12.44    1.93
 -13  -2   9   10.30    2.00
  13  -2  -7   25.86    2.71
 -13  -2   7   25.20    2.81
 -13  -2   7   24.71    2.83
 -13  -2   5  235.15    8.24
 -13  -2   5  223.04    8.19
 -13  -2   3  149.50    6.06
 -13  -2   3  144.41    6.20
 -13  -2   3  156.49    5.78
 -13  -2   3  151.82    6.38
 -13  -2   1  693.29   15.56
 -13  -2   1  682.68   15.38
 -13  -2   1  674.50   14.92
 -13  -2   1  693.19   15.30
 -13  -2  -1  147.84    6.06
 -13  -2  -1  154.47    5.82
 -13  -2  -1  147.07    5.90
 -13  -2  -3  296.07    8.65
 -13  -2  -3  275.47    8.34
 -13  -2  -3  287.51    7.58
 -13  -2  -5   55.01    3.16
 -13  -2  -5   53.75    3.19
 -13  -2  -5   51.87    2.77
 -13  -2  -7   32.59    2.06
 -13  -2  -7   34.53    2.00
  13  -1 -14    0.56    0.59
  13  -1 -12    7.45    1.43
 -13  -1  12    4.17    1.13
  13  -1 -12    4.61    0.92
  13  -1 -10   14.38    1.98
  13  -1 -10   12.39    1.66
  13  -1  -8  672.72   15.80
 -13  -1   8  721.41   15.97
 -13  -1   8  699.45   16.79
 -13  -1   6  165.68    6.96
 -13  -1   6  160.85    6.92
 -13  -1   4   84.40    4.81
 -13  -1   4   90.76    4.42
 -13  -1   4   84.52    4.81
 -13  -1   2  374.20   10.62
 -13  -1   2  385.95   10.68
 -13  -1   2  371.43   10.16
 -13  -1   2  391.06   10.70
 -13  -1   0 1328.92   26.06
 -13  -1   0 1391.49   25.52
 -13  -1   0 1399.54   25.79
 -13  -1   0 1419.41   24.31
 -13  -1  -2  479.18   12.37
 -13  -1  -2  493.19   12.30
 -13  -1  -2  490.86   11.20
 -13  -1  -4  428.02   10.87
 -13  -1  -4  435.92   10.92
 -13  -1  -4  413.67   10.04
 -13  -1  -6   10.83    1.50
 -13  -1  -6    9.45    1.32
 -13  -1  -8   19.23    1.31
 -13  -1  -8   26.00    1.65
  13   0 -13    2.43    0.99
 -13   0  13    4.02    0.99
  13   0 -11  174.65    5.91
 -13   0  11  169.93    6.61
  13   0  -9  136.51    5.62
 -13   0   9  152.02    6.19
  13   0  -7    7.39    1.44
 -13   0   7    2.35    1.29
 -13   0   7    7.35    1.98
 -13   0   5  414.69   10.70
 -13   0   5  391.69   11.60
 -13   0   3 2125.21   36.98
 -13   0   3 2094.94   36.05
 -13   0   3 2105.59   36.85
  13   0  -1  358.46    9.40
 -13   0   1  358.67   10.06
 -13   0   1  349.11   10.06
 -13   0  -1   16.23    2.18
 -13   0  -1   15.50    1.90
 -13   0  -3   35.12    2.98
 -13   0  -3   40.50    2.81
 -13   0  -5   12.39    1.71
 -13   0  -5   14.07    1.77
 -13   0  -7   20.32    1.66
 -13   0  -7   20.19    1.74
  13   0   9   16.34    1.17
 -13   1  14    0.30    0.44
 -13   1  14    0.15    0.46
  13   1 -14    0.02    0.59
 -13   1  12    5.11    1.04
  13   1 -12    3.99    1.16
 -13   1  12    3.93    1.23
 -13   1  10   13.16    2.15
 -13   1  10   13.25    1.79
 -13   1   8  685.84   16.43
 -13   1   6  154.33    6.94
 -13   1   6  165.96    6.34
  13   1  -4   97.39    4.52
 -13   1   4   87.29    4.70
  13   1  -2  363.93    9.92
 -13   1   2  414.53   11.15
  13   1   0 1388.97   25.21
 -13   1   0 1380.12   26.29
 -13   1  -2  465.97   11.93
 -13   1  -2  506.28   12.57
 -13   1  -2  486.16   11.66
 -13   1  -4  422.35   10.95
 -13   1  -4  431.32   10.57
 -13   1  -6    8.15    1.30
 -13   1  -6   11.30    1.52
  13   1   8   22.06    1.59
 -13   2  13   87.59    3.69
  13   2 -13   80.76    3.37
  13   2 -11   87.72    4.17
 -13   2  11   87.30    4.61
 -13   2   9   12.99    2.21
 -13   2   9   12.88    2.01
  13   2  -7   23.87    2.36
 -13   2   7   26.87    2.96
  13   2  -5  235.99    7.75
 -13   2   5  224.49    8.75
 -13   2   5  244.51    8.30
  13   2  -3  140.64    5.77
 -13   2   3  146.20    6.76
 -13   2   3  145.47    6.32
  13   2  -1  661.30   14.90
 -13   2   1  668.97   16.14
 -13   2   1  686.36   15.96
  13   2   1  144.32    5.76
 -13   2  -1  146.86    6.12
 -13   2  -1  143.75    6.20
  13   2   3  278.47    8.32
 -13   2  -3  278.02    8.62
  13   2   5   51.98    3.14
 -13   2  -5   54.66    3.20
  13   2   7   33.76    2.15
 -13   3  12   69.37    3.52
  13   3 -12   62.92    2.87
  13   3 -10   97.90    4.17
 -13   3  10  100.58    5.06
  13   3  -8  456.82   11.35
 -13   3   8  457.52   12.52
 -13   3   8  436.64   12.40
  13   3  -6  352.62   10.01
 -13   3   6  353.24   10.67
 -13   3   6  360.75   11.38
  13   3  -4  598.13   14.16
 -13   3   4  602.52   14.41
 -13   3   4  604.83   15.56
  13   3  -2  365.85   10.22
 -13   3   2  369.96   11.30
 -13   3   2  383.18   11.10
  13   3   0 1112.21   21.72
 -13   3   0 1140.41   22.70
 -13   3   0 1155.16   22.93
  13   3   2  439.83   11.13
 -13   3  -2  447.84   11.66
  13   3   4   82.47    3.29
  13   3   4   88.58    4.12
 -13   3  -4   85.83    4.11
  13   3   6   51.93    2.24
  13   3   6   53.76    2.80
  13   3   8    0.75    0.39
 -13   4  13   51.25    2.17
 -13   4  11   15.44    1.77
  13   4 -11   14.16    1.24
 -13   4   9    8.19    1.57
  13   4  -9    7.22    1.32
 -13   4   9    8.52    1.62
 -13   4   7   76.36    4.38
  13   4  -7   76.25    4.21
 -13   4   7   77.42    4.44
 -13   4   7   88.74    5.01
 -13   4   5   18.31    2.11
  13   4  -5   19.22    2.28
 -13   4   5   22.28    2.36
 -13   4   5   21.15    2.72
  13   4  -3  844.95   17.96
 -13   4   3  844.47   19.01
  13   4  -1   53.91    3.11
  13   4  -1   43.92    3.27
 -13   4   1   49.61    3.60
  13   4   1   -0.17    0.61
  13   4   1    0.34    1.01
  13   4   3  157.11    4.85
  13   4   3  164.12    5.74
  13   4   5   93.19    3.22
  13   4   5   97.31    3.78
  13   4   7    1.75    0.51
 -13   5  12  396.35    7.79
 -13   5  10   23.94    2.00
  13   5 -10   23.81    1.72
 -13   5   8   35.21    2.63
  13   5  -8   31.56    2.46
 -13   5   6   27.84    2.36
  13   5  -6   25.33    2.38
  13   5  -4  104.06    4.88
 -13   5   4  110.12    5.36
  13   5  -2    4.63    1.07
  13   5  -2    4.38    1.34
 -13   5   2    4.96    1.32
  13   5   0   16.86    1.74
  13   5   0   16.83    1.95
  13   5   2   13.71    1.58
  13   5   2   11.25    1.52
  13   5   2    9.38    1.19
  13   5   4  290.86    7.11
  13   5   4  280.71    6.95
  13   5   4  283.31    6.40
  13   5   6    5.92    0.78
 -13   6   9   56.89    2.57
  13   6  -9   55.95    2.51
 -13   6   7  108.63    3.93
  13   6  -7  108.10    4.33
  13   6  -7  115.64    4.36
  13   6  -5    0.95    0.90
  13   6  -3   80.50    3.23
  13   6  -3   81.50    3.92
  13   6  -1   29.87    2.03
  13   6  -1   32.09    2.37
  13   6   1   78.99    3.28
  13   6   1   75.20    3.38
  13   6   3  466.30    9.16
  13   6   3  430.34    8.80
  13   7  -8   10.30    0.89
  13   7  -6   21.68    1.61
  13   7  -6   22.36    1.56
  13   7  -4  168.75    5.01
  13   7  -4  167.92    4.78
  13   7  -2   39.36    1.88
  13   7  -2   39.75    2.24
  13   7  -2   38.56    1.91
  13   7   0  296.48    6.28
  13   7   0  280.49    6.34
  13   7   2  159.14    3.85
 -14  -7   5   48.89    1.94
 -14  -7   3   22.92    1.31
 -14  -7   3   23.52    1.34
  14  -6  -8  194.98    4.77
  14  -6  -8  203.07    4.84
 -14  -6   8  200.48    5.00
  14  -6  -8  203.34    5.01
  14  -6  -6   90.94    3.39
 -14  -6   6   90.63    3.32
 -14  -6   6   90.22    3.52
  14  -6  -4  178.31    5.29
 -14  -6   4  179.22    5.27
 -14  -6   4  183.70    5.45
 -14  -6   2   34.75    1.77
 -14  -6   2   38.33    2.26
 -14  -6   2   36.34    2.16
 -14  -6   0  124.94    3.67
 -14  -6   0  120.92    3.85
 -14  -6  -2   11.30    1.03
  14  -5 -11  161.24    3.95
  14  -5  -9   26.57    1.88
  14  -5  -9   26.58    1.68
 -14  -5   9   22.29    1.78
  14  -5  -9   26.81    1.92
  14  -5  -7   92.64    3.96
 -14  -5   7   89.94    4.06
  14  -5  -5  154.07    5.51
 -14  -5   5  152.88    5.45
 -14  -5   5  155.16    5.59
 -14  -5   3  473.95   11.13
 -14  -5   3  467.52   11.02
 -14  -5   1   23.12    1.90
 -14  -5   1   22.90    2.01
 -14  -5   1   24.07    1.94
 -14  -5  -1   34.91    2.27
 -14  -5  -1   35.60    2.21
 -14  -5  -1   34.79    2.03
 -14  -5  -3  122.71    3.95
 -14  -5  -3  119.97    3.70
  14  -4 -12   71.59    2.45
  14  -4 -10   51.45    2.81
  14  -4 -10   54.48    2.38
 -14  -4  10   57.62    3.00
  14  -4 -10   58.41    2.96
  14  -4  -8  409.94   10.24
 -14  -4   8  414.62   10.39
  14  -4  -6   30.30    2.63
 -14  -4   6   29.70    2.61
 -14  -4   6   33.02    2.82
 -14  -4   4  157.35    6.01
 -14  -4   4  138.41    5.67
 -14  -4   2  262.05    7.67
 -14  -4   2  274.29    8.12
 -14  -4   2  284.32    7.19
 -14  -4   2  265.79    7.91
 -14  -4   0   65.74    3.53
 -14  -4   0   64.57    3.44
 -14  -4   0   67.22    3.29
 -14  -4  -2   65.66    3.31
 -14  -4  -2   65.52    3.01
 -14  -4  -2   63.43    3.13
 -14  -4  -4   64.31    2.91
 -14  -4  -4   68.17    2.94
 -14  -4  -6   83.29    2.58
  14  -3 -11    0.31    0.71
  14  -3 -11    0.49    0.63
  14  -3  -9  172.56    6.14
 -14  -3   9  165.27    6.25
  14  -3  -7  212.29    7.32
 -14  -3   7  205.36    7.30
 -14  -3   7  204.25    7.39
 -14  -3   5  580.28   13.99
 -14  -3   5  577.08   13.98
 -14  -3   3   92.91    4.48
 -14  -3   3   89.05    4.65
 -14  -3   3   90.09    4.62
 -14  -3   1  503.67   11.99
 -14  -3   1  497.34   11.94
 -14  -3   1  479.17   11.26
 -14  -3   1  480.08   11.51
 -14  -3  -1  248.42    7.61
 -14  -3  -1  236.08    7.00
 -14  -3  -1  235.57    7.14
 -14  -3  -3   39.93    2.68
 -14  -3  -3   36.34    2.52
 -14  -3  -5   38.47    2.22
 -14  -3  -5   37.45    2.24
 -14  -3  -5   34.69    1.70
  14  -2 -12  261.26    6.77
 -14  -2  12  252.44    6.27
  14  -2 -12  252.17    5.62
  14  -2 -12  241.95    5.82
  14  -2 -10  330.76    8.87
  14  -2 -10  327.99    8.59
  14  -2  -8   18.32    2.14
 -14  -2   8   18.27    1.98
 -14  -2   8   17.71    2.37
  14  -2  -6  117.73    5.38
 -14  -2   6  109.14    5.47
 -14  -2   6  109.12    5.44
 -14  -2   4  161.48    6.59
 -14  -2   4  152.99    6.39
 -14  -2   2   46.17    3.36
 -14  -2   2   44.96    3.32
 -14  -2   2   44.40    3.04
 -14  -2   2   44.55    3.19
 -14  -2   0   38.64    3.09
 -14  -2   0   37.87    2.82
 -14  -2   0   36.75    2.87
 -14  -2  -2   54.88    3.49
 -14  -2  -2   60.89    3.52
 -14  -2  -4   70.19    3.49
 -14  -2  -4   66.91    3.43
 -14  -2  -4   68.34    2.96
 -14  -2  -6    7.30    1.08
 -14  -2  -6    6.28    0.86
  14  -1 -13  202.95    5.40
 -14  -1  13  167.40    4.48
  14  -1 -11   12.25    1.50
 -14  -1  11   10.18    1.53
  14  -1  -9  124.98    5.15
 -14  -1   9  114.13    4.91
  14  -1  -7  328.48    9.50
 -14  -1   7  351.50   10.54
 -14  -1   5  281.61    9.22
 -14  -1   3  711.96   16.26
 -14  -1   3  698.07   15.33
 -14  -1   3  746.92   16.35
 -14  -1   1  194.00    7.28
 -14  -1   1  200.56    6.99
 -14  -1   1  192.21    6.89
 -14  -1  -1  154.01    6.27
  14  -1   1  158.41    5.36
 -14  -1  -1  162.65    6.22
 -14  -1  -1  154.33    5.26
 -14  -1  -3   23.32    2.32
 -14  -1  -3   17.55    1.73
 -14  -1  -5   49.17    2.83
 -14  -1  -5   46.60    2.50
  14  -1   7  137.67    3.82
 -14  -1  -7  135.81    3.81
 -14  -1  -7  141.45    3.90
  14   0 -14  844.18   14.28
  14   0 -12  302.79    7.97
 -14   0  12  309.78    8.08
  14   0 -10    2.18    0.80
 -14   0  10    1.36    0.81
  14   0  -8   93.46    4.26
 -14   0   8   81.51    4.61
  14   0  -6   58.35    3.43
 -14   0   6   56.38    3.95
 -14   0   6   63.45    4.27
 -14   0   4   10.95    1.77
 -14   0   4   13.56    2.10
 -14   0   2  132.91    5.71
  14   0   0  209.32    6.62
 -14   0   0  199.22    7.24
  14   0   2  253.08    7.36
 -14   0  -2  264.80    8.21
 -14   0  -2  249.44    7.27
 -14   0  -4   21.37    2.11
 -14   0  -4   19.14    1.84
  14   0   6   78.71    3.20
 -14   0  -6   72.39    3.13
 -14   0  -6   77.11    3.15
  14   0   8  135.48    3.43
 -14   1  13  199.50    5.52
  14   1 -13  204.76    5.50
 -14   1  13  200.75    5.47
  14   1 -11   12.10    1.61
 -14   1  11   10.33    1.63
 -14   1   9  117.61    5.30
 -14   1   7  328.54   10.30
 -14   1   5  265.54    9.29
 -14   1   5  281.07    8.57
 -14   1   3  688.66   16.72
 -14   1   3  686.95   15.81
  14   1  -1  181.23    6.33
 -14   1   1  184.88    7.23
 -14   1   1  187.59    7.10
  14   1   1  149.43    5.65
 -14   1  -1  156.14    6.13
 -14   1  -1  150.95    6.22
  14   1   3   23.78    2.15
 -14   1  -3   20.05    2.23
  14   1   5   50.72    2.83
 -14   1  -5   45.48    2.75
  14   1   7  137.70    4.02
 -14   2  12  269.79    7.26
  14   2 -12  254.94    6.51
 -14   2  12  265.99    7.23
  14   2 -10  312.78    8.29
 -14   2  10  323.16    9.38
 -14   2  10  337.82    8.83
 -14   2   8   14.79    2.16
 -14   2   8   17.28    2.31
  14   2  -6  123.48    5.06
 -14   2   6  116.74    5.88
  14   2  -4  160.86    6.03
 -14   2   4  154.14    6.92
 -14   2   4  150.88    6.33
  14   2  -2   42.81    3.03
 -14   2   2   41.28    3.49
 -14   2   2   42.67    3.42
  14   2   0   38.32    2.91
 -14   2   0   42.77    3.28
 -14   2   0   39.55    3.20
  14   2   2   54.26    3.27
 -14   2  -2   54.97    3.59
  14   2   4   67.70    3.40
 -14   2  -4   67.33    3.47
  14   2   6    5.38    0.94
 -14   3  13  149.27    4.00
 -14   3  11    0.69    0.73
  14   3 -11    0.36    0.45
 -14   3   9  174.70    6.50
 -14   3   9  178.62    6.43
  14   3  -7  209.11    6.71
 -14   3   7  192.84    7.17
 -14   3   7  208.07    7.76
  14   3  -5  574.83   13.28
 -14   3   5  573.41   13.68
 -14   3   5  599.05   14.94
  14   3  -3   86.89    4.39
 -14   3   3   88.30    4.98
  14   3  -1  488.61   11.68
 -14   3   1  475.72   12.47
 -14   3   1  502.21   12.66
  14   3   1  245.03    7.47
 -14   3  -1  254.31    8.09
  14   3   3   38.26    2.62
 -14   3  -3   35.78    2.61
  14   3   5   36.26    2.20
  14   3   7   15.76    1.03
 -14   4  12   79.33    2.84
 -14   4  10   52.54    2.95
  14   4 -10   55.54    2.51
 -14   4   8  423.03   10.43
  14   4  -8  415.25    9.86
 -14   4   8  404.90   10.29
 -14   4   6   32.18    2.55
  14   4  -6   30.08    2.52
 -14   4   6   37.26    2.74
 -14   4   6   31.27    2.86
  14   4  -4  144.41    5.61
 -14   4   4  139.32    6.12
  14   4  -2  281.91    8.20
 -14   4   2  259.61    8.40
  14   4   0   68.50    3.21
  14   4   0   64.80    3.57
 -14   4   0   67.54    3.53
  14   4   2   64.53    3.32
  14   4   4   61.44    2.85
  14   4   6   70.84    2.36
 -14   5  11  160.24    3.98
 -14   5   9   28.15    1.92
  14   5  -9   28.20    1.82
 -14   5   7   90.62    3.69
  14   5  -7   90.80    3.92
  14   5  -5  159.30    5.60
  14   5  -3  482.89   11.22
  14   5  -1   20.10    1.59
  14   5  -1   20.39    1.96
  14   5   1   37.86    2.18
  14   5   1   35.35    2.35
  14   5   3  115.24    3.67
  14   5   3  115.96    3.84
  14   6  -8  210.57    5.12
  14   6  -6   96.86    3.65
  14   6  -6   91.17    3.55
  14   6  -4  176.16    5.37
  14   6  -2   33.60    1.69
  14   6  -2   34.18    2.21
  14   6   0  119.08    3.49
  14   6   0  118.84    3.97
  14   6   2   10.59    0.90
  14   6   2    9.77    0.95
  14   7  -5   47.81    1.95
  14   7  -3   22.51    1.36
  15  -6  -5  286.15    6.12
 -15  -6   5  303.77    6.41
  15  -6  -5  293.08    6.22
  15  -6  -3   45.45    2.05
 -15  -6   3   47.06    2.13
 -15  -6   3   45.48    1.95
  15  -6  -1  172.04    4.26
 -15  -6   1  174.74    4.26
  15  -5  -8   83.96    3.04
  15  -5  -8   75.46    2.55
 -15  -5   8   83.60    3.16
  15  -5  -8   84.08    3.07
  15  -5  -6   45.07    2.48
 -15  -5   6   54.67    2.78
  15  -5  -4   89.24    3.65
 -15  -5   4   83.29    3.53
 -15  -5   4   88.08    3.60
 -15  -5   2  119.89    4.22
 -15  -5   2  116.58    3.88
 -15  -5   0   18.24    1.46
 -15  -5   0   16.83    1.40
  15  -4  -9   28.02    1.93
  15  -4  -9   22.74    1.30
 -15  -4   9   27.14    1.99
  15  -4  -9   27.58    1.89
  15  -4  -7   13.43    1.59
 -15  -4   7   14.58    1.69
  15  -4  -5  180.47    6.00
 -15  -4   5  178.94    6.07
 -15  -4   5  184.96    6.10
 -15  -4   3   44.55    2.86
 -15  -4   3   45.19    2.76
 -15  -4   1  136.71    4.84
 -15  -4   1  143.33    4.96
 -15  -4   1  144.06    4.40
 -15  -4  -1   89.93    3.63
 -15  -4  -1   85.45    3.23
 -15  -4  -1   86.35    3.29
 -15  -4  -3   56.75    2.40
  15  -3 -10   84.91    3.45
  15  -3 -10   84.16    3.29
  15  -3  -8   70.50    3.54
 -15  -3   8   64.03    3.01
 -15  -3   8   68.19    3.70
  15  -3  -6  196.17    6.54
 -15  -3   6  191.01    6.67
 -15  -3   4  257.41    7.83
 -15  -3   4  238.25    7.48
 -15  -3   2   49.04    3.12
 -15  -3   2   47.75    2.71
 -15  -3   2   51.32    2.98
 -15  -3   0   13.29    1.74
 -15  -3   0   12.63    1.54
 -15  -3   0   11.61    1.50
 -15  -3  -2   36.48    2.46
 -15  -3  -2   35.11    2.28
 -15  -3  -4  148.20    4.34
  15  -2 -11   25.37    1.74
 -15  -2  11   23.24    1.77
  15  -2 -11   22.15    1.41
  15  -2  -9  135.09    4.94
  15  -2  -9  136.91    4.84
  15  -2  -7  314.39    8.74
 -15  -2   7  331.18    9.45
 -15  -2   5  132.35    5.58
 -15  -2   3  167.52    6.27
 -15  -2   3  158.75    5.47
 -15  -2   3  157.80    5.91
 -15  -2   1  336.87    8.95
 -15  -2   1  326.81    8.69
 -15  -2  -1    4.06    1.18
 -15  -2  -3   18.99    1.79
 -15  -2  -5   35.74    1.97
  15  -1 -12   87.32    3.29
 -15  -1  12   80.74    3.09
  15  -1 -10  140.65    4.65
  15  -1  -8   89.35    4.01
 -15  -1   8   90.92    4.31
  15  -1  -6  277.71    8.02
 -15  -1   6  283.08    8.93
 -15  -1   4  227.92    6.99
 -15  -1   4  245.25    7.93
 -15  -1   2  286.94    8.28
 -15  -1   0  133.48    5.36
  15  -1   2   45.04    2.37
 -15  -1  -2   44.71    2.89
  15  -1   4   32.44    1.84
 -15  -1  -4   33.04    2.23
 -15  -1  -6   94.80    2.93
  15   0 -13   10.64    0.98
  15   0 -11   73.26    3.37
 -15   0  11   74.11    3.56
 -15   0   9    0.87    0.98
 -15   0   7   46.18    3.32
 -15   0   5   22.02    2.51
 -15   0   5   18.00    1.95
 -15   0   3    3.91    1.37
  15   0  -1   -0.10    0.50
 -15   0   1    0.34    1.10
  15   0   1   48.73    2.72
 -15   0  -1   43.32    2.94
  15   0   3  204.16    5.78
 -15   0  -3  204.43    6.38
  15   0   5   31.21    1.81
 -15   0  -5   30.00    1.93
  15   1 -12   82.61    3.07
 -15   1  12   82.93    3.32
  15   1 -10  132.39    4.78
 -15   1  10  147.98    5.56
 -15   1  10  145.13    4.84
 -15   1   8   87.57    4.45
 -15   1   6  281.59    9.09
 -15   1   4  231.01    8.15
 -15   1   4  220.15    7.27
  15   1  -2  299.76    7.98
 -15   1   2  279.08    9.10
 -15   1   2  296.32    8.80
  15   1   0  136.67    5.04
 -15   1   0  132.75    5.55
 -15   1   0  147.33    5.83
  15   1   2   40.33    2.58
 -15   1  -2   45.37    3.02
  15   1   4   36.21    2.19
 -15   1  -4   34.48    2.29
  15   1   6   96.02    2.98
  15   2 -11   25.37    1.62
 -15   2  11   25.51    1.99
  15   2  -9  130.05    4.42
 -15   2   9  132.30    5.29
 -15   2   9  130.45    5.08
 -15   2   7  303.37    8.98
 -15   2   7  320.43    9.42
  15   2  -5  135.08    4.94
 -15   2   5  123.45    5.32
 -15   2   5  141.58    6.16
  15   2  -3  147.09    5.42
 -15   2   3  165.42    6.64
 -15   2   3  157.58    6.13
  15   2  -1  319.13    8.54
 -15   2   1  318.25    9.39
 -15   2   1  345.00    9.56
  15   2   1    1.45    0.88
 -15   2  -1    1.46    0.75
 -15   2  -1    1.21    1.08
  15   2   3   19.67    1.76
 -15   2  -3   18.02    1.82
  15   2   5   33.52    1.87
 -15   3  12  105.77    3.20
 -15   3  10   84.26    3.63
 -15   3  10   89.13    3.74
 -15   3   8   66.48    3.56
 -15   3   8   65.54    3.65
  15   3  -6  193.29    6.01
 -15   3   6  191.42    6.40
 -15   3   6  195.10    7.03
  15   3  -4  240.31    7.16
 -15   3   4  248.33    8.21
  15   3  -2   48.37    2.98
 -15   3   2   52.30    3.43
  15   3   0   13.57    1.62
 -15   3   0   12.80    1.56
 -15   3   0   16.22    2.00
  15   3   2   38.53    2.41
  15   3   4  149.74    4.38
 -15   4  11   68.67    2.40
 -15   4   9   29.53    1.94
  15   4  -9   28.80    1.74
 -15   4   7   13.14    1.40
  15   4  -7   13.05    1.44
  15   4  -5  173.70    5.69
 -15   4   5  179.99    6.32
  15   4  -3   45.91    2.79
 -15   4   3   43.44    2.97
  15   4  -1  139.12    4.97
 -15   4   1  145.14    4.96
  15   4   1   86.67    3.03
  15   4   1   89.50    3.64
  15   4   3   49.90    2.08
  15   4   3   64.51    2.63
 -15   5   8   70.78    2.46
  15   5  -8   88.04    2.98
  15   5  -6   47.76    2.47
  15   5  -4   87.37    3.59
  15   5  -2  115.19    4.13
  15   5   0   16.06    1.07
  15   5   0   15.98    1.43
  15   5   2  236.27    5.43
  15   6  -5  305.30    6.48
  15   6  -5  299.94    6.39
  15   6  -3   43.50    2.06
  15   6  -3   43.18    1.90
  15   6  -1  182.98    4.48
  16  -5  -5  323.39    6.64
 -16  -5   5  294.37    6.41
  16  -5  -3  126.89    3.73
  16  -5  -1  166.86    4.21
  16  -4  -8  190.55    4.82
  16  -4  -8  179.93    4.72
  16  -4  -6    5.70    0.95
 -16  -4   6    4.86    0.82
 -16  -4   6    5.86    1.03
  16  -4  -4  130.50    4.37
 -16  -4   4  126.24    4.16
 -16  -4   2   96.74    3.57
 -16  -4   0   59.44    2.13
  16  -3  -9    9.45    1.04
  16  -3  -9    7.93    0.93
  16  -3  -7   27.77    1.99
 -16  -3   7   31.37    2.00
 -16  -3   7   28.71    2.22
  16  -3  -5  120.44    4.48
 -16  -3   5  126.53    4.69
 -16  -3   3  155.21    4.90
 -16  -3   1   44.74    2.28
 -16  -3  -1   52.12    2.41
 -16  -3  -3  104.46    3.11
  16  -2 -10   38.21    1.88
 -16  -2  10   44.98    2.30
  16  -2  -8  163.42    5.01
 -16  -2   8  172.80    5.16
  16  -2  -6   10.03    1.36
 -16  -2   6   12.68    1.59
 -16  -2   6   10.81    1.57
  16  -2  -4    8.78    1.34
 -16  -2   4    8.42    1.36
 -16  -2   2   13.53    1.46
 -16  -2   0    9.09    1.29
 -16  -2  -2   54.63    2.43
 -16  -2  -2   58.42    2.72
 -16  -2  -4   14.73    1.13
  16  -1 -11    0.60    0.52
 -16  -1  11    0.01    0.50
  16  -1  -9    7.70    0.94
 -16  -1   9    8.65    1.06
  16  -1  -7   11.16    1.28
 -16  -1   7    9.03    1.43
  16  -1  -5   50.99    2.76
 -16  -1   5   50.57    3.26
 -16  -1   3  237.64    6.73
 -16  -1   1  109.88    4.42
 -16  -1  -1  119.49    4.35
 -16  -1  -1  120.34    4.48
 -16  -1  -3   71.14    3.02
  16   0 -10   70.17    3.00
 -16   0  10   71.98    3.30
 -16   0   8   32.39    2.43
 -16   0   6   67.08    3.80
 -16   0   4  165.75    6.36
 -16   0   4  172.64    5.63
 -16   0   2   73.21    4.00
 -16   0   2   72.60    3.67
 -16   0   0    2.28    0.92
 -16   0   0    2.35    1.01
  16   0   2  253.60    5.93
 -16   0  -2  269.39    7.02
  16   0   4   30.11    1.45
 -16   0  -4   37.18    1.93
  16   1 -11    1.41    0.50
 -16   1  11    0.47    0.50
  16   1  -9    8.92    1.11
 -16   1   9    6.59    1.21
 -16   1   9    9.58    1.25
 -16   1   7    9.17    1.43
 -16   1   7   11.09    1.67
 -16   1   5   52.40    3.45
 -16   1   3  251.37    7.95
 -16   1   3  237.61    7.14
  16   1  -1  114.23    4.04
 -16   1   1  116.60    4.90
 -16   1   1  116.20    4.75
  16   1   1  119.54    4.01
 -16   1  -1  117.87    4.13
 -16   1  -1  120.16    4.59
  16   1   3   73.82    2.76
 -16   1  -3   71.83    3.07
 -16   2  10   40.32    2.23
 -16   2  10   42.16    2.32
 -16   2   8  161.36    5.43
 -16   2   8  176.02    5.66
 -16   2   6   12.35    1.54
 -16   2   6    8.59    1.56
  16   2  -4    8.83    1.18
 -16   2   4   11.64    1.79
  16   2  -2   11.46    1.35
 -16   2   2   13.19    1.71
 -16   2   2   14.68    1.78
  16   2   0   10.31    1.26
 -16   2   0    9.06    1.25
 -16   2   0   10.99    1.55
  16   2   2   61.38    2.68
 -16   2  -2   63.81    2.98
  16   2   4   13.65    1.03
 -16   3   9    7.43    0.97
 -16   3   7   30.58    1.96
 -16   3   7   28.20    1.97
 -16   3   7   27.39    2.17
  16   3  -5  124.11    4.13
 -16   3   5  121.08    4.90
  16   3  -3  155.41    4.90
 -16   3   3  153.42    5.49
  16   3  -1   47.76    2.53
 -16   3   1   45.41    2.53
  16   3   1   52.07    2.47
  16   3   3  106.54    3.16
  16   4  -8  179.77    4.39
  16   4  -6    4.94    0.78
  16   4  -4  127.81    4.09
  16   4  -2   97.92    3.54
  16   4   0   74.21    2.86
  16   4   2    9.23    0.87
  16   5  -5  294.40    6.12
  16   5  -3  124.81    3.61
  16   5  -1  173.28    4.27
  17  -4  -5   44.18    1.80
  17  -4  -3  213.51    4.65
 -17  -4   3  185.87    4.64
  17  -3  -6  152.70    4.12
 -17  -3   6  152.88    4.24
  17  -3  -4   39.83    2.00
 -17  -3   4   39.05    2.17
  17  -3  -2   20.00    1.36
 -17  -3   0   37.04    1.74
 -17  -2   9   15.37    1.22
  17  -2  -7  162.32    4.12
  17  -2  -7  140.46    3.86
  17  -2  -5   74.14    2.80
 -17  -2   5   73.96    3.29
  17  -2  -3  127.63    3.85
 -17  -2   3  132.42    4.60
  17  -2  -1   67.54    2.49
 -17  -2   1   73.04    2.70
 -17  -2  -1   46.09    1.99
  17  -1 -10   88.56    2.69
 -17  -1  10   86.52    2.84
 -17  -1   8   82.37    3.04
 -17  -1   6    8.93    1.30
 -17  -1   4   23.09    2.01
 -17  -1   2  132.83    4.70
 -17  -1   2  129.38    4.14
 -17  -1   0  147.51    4.44
 -17  -1   0  152.76    4.47
 -17  -1  -2  345.81    7.05
  17   0  -9   84.83    2.84
 -17   0   9   93.38    3.35
 -17   0   7  208.61    5.90
 -17   0   7  205.13    5.94
 -17   0   5    5.09    1.11
 -17   0   3   66.10    3.40
 -17   0   3   68.48    3.01
 -17   0   1   65.67    3.08
 -17   0   1   64.97    2.97
 -17   0  -1   26.89    1.79
 -17   1  10   84.19    2.81
 -17   1   8   86.13    3.34
 -17   1   8   88.84    3.35
 -17   1   6    8.29    1.13
 -17   1   6    7.68    1.26
 -17   1   4   22.77    2.03
 -17   1   2  127.31    4.60
 -17   1   2  133.86    4.51
 -17   1   0  131.86    3.94
 -17   1   0  155.35    4.67
 -17   2   9   15.22    1.15
 -17   2   7  178.66    4.66
 -17   2   7  179.23    5.14
 -17   2   5   80.18    3.58
 -17   2   3  133.84    4.62
  17   2  -1   69.06    2.50
 -17   2   1   72.43    2.81
  17   2   1   40.22    1.68
 -17   3   6  165.20    4.79
 -17   3   4   42.48    2.31
  17   3  -2   20.07    1.27
  17   3   0   47.46    1.84
 -18  -2   4   15.72    1.20
 -18  -1   5   88.97    3.11
 -18  -1   3   26.93    1.65
 -18   0   6    2.91    0.66
 -18   0   4  157.10    4.51
 -18   0   2   31.77    1.68
 -18   1   5   88.39    3.13
 -18   1   3   29.16    1.67
 -18   2   4   15.91    1.14


TITL CK-CF12-1CC_numabs in I2
REM I2 (#5 in standard setting)
CELL 1.54184  14.570256   8.682261  14.100763  90.0000 103.0767  90.0000
ZERR    4.00   0.000199   0.000117   0.000206   0.0000   0.0014   0.0000
LATT -2
SYMM -x, y,-z
SFAC C H O
UNIT 80.00 92.00 26.00
TREF
HKLF 4
END
_computing_structure_solution     'SHELXT 2014/4 (Sheldrick, 2014)'
;
_shelx_hkl_checksum                93132
loop_
  _hkl_oxdiff_h
  _hkl_oxdiff_k
  _hkl_oxdiff_l
  _hkl_oxdiff_f2
  _hkl_oxdiff_sig
  _hkl_oxdiff_ba
 0 -9 -5 17170.4 502.431 17
 0 -9 -7 3239.06 188.474 17
 0 -9 -7 3049.36 193.767 16
 0 -9 -9 5043.36 205.936 16
 0 -9 -9 4965.18 215.484 24
 0 -8 -6 19279.0 609.388 36
 0 -8 -6 20081.0 651.302 17
 0 -8 -8 6932.42 345.677 17
 0 -8 -8 7732.95 342.025 36
 0 -8 -8 7279.19 310.336 15
 0 -8 -10 7868.52 321.177 16
 0 -8 -10 7530.04 308.887 17
 0 -8 -10 7884.68 274.086 15
 0 -7 -1 16400.9 675.366 2
 0 -7 1 17338.8 667.951 2
 0 -7 -3 53446.5 1395.15 2
 0 -7 -7 32161.9 874.315 15
 0 -7 -7 31504.5 892.562 36
 0 -7 -9 4416.64 285.109 15
 0 -7 -9 4420.98 296.375 36
 0 -7 -9 4501.87 308.885 17
 0 -7 -11 493.705 113.239 17
 0 -7 -11 667.760 109.328 15
 0 -7 -13 1436.46 96.9453 16
 0 -6 0 14868.6 574.221 2
 0 -6 -2 19659.3 706.492 2
 0 -6 2 22345.7 698.988 2
 0 -6 -4 2743.68 270.435 2
 0 -6 -6 17466.1 628.315 15
 0 -6 -6 20032.9 775.258 2
 0 -6 -8 10465.5 458.510 13
 0 -6 -8 10492.9 494.434 36
 0 -6 -8 10029.8 475.466 15
 0 -6 -10 16925.5 623.709 15
 0 -6 -10 18153.8 653.812 17
 0 -6 -10 17485.4 640.523 36
 0 -6 -12 5774.94 303.954 15
 0 -6 -12 5442.00 296.907 17
 0 -6 -12 5188.79 286.193 16
 0 -6 -14 9554.64 263.850 14
 0 -5 1 51826.8 981.030 4
 0 -5 -1 49811.6 1129.78 2
 0 -5 -3 5756.39 334.579 2
 0 -5 -5 27549.9 850.855 2
 0 -5 -7 50114.6 1183.82 13
 0 -5 -7 52465.0 1223.46 15
 0 -5 -7 51673.1 1313.30 2
 0 -5 -9 57824.2 1356.32 36
 0 -5 -9 58755.8 1371.29 17
 0 -5 -9 58004.2 1447.84 2
 0 -5 -9 56188.9 1340.93 15
 0 -5 -9 57249.5 1320.67 13
 0 -5 -11 18901.1 668.615 17
 0 -5 -11 19629.3 683.833 36
 0 -5 -11 18851.2 671.078 15
 0 -5 -13 12133.2 420.591 16
 0 -5 -13 11903.0 455.241 15
 0 -5 -15 20426.6 455.779 14
 0 -4 -2 270831. 4280.01 2
 0 -4 2 282206. 4091.04 4
 0 -4 -4 128258. 2252.95 2
 0 -4 -6 28442.7 822.696 2
 0 -4 -8 7468.85 394.043 15
 0 -4 -8 7418.77 413.795 2
 0 -4 -10 6511.86 399.064 7
 0 -4 -10 6355.94 382.779 36
 0 -4 -10 6008.20 367.096 17
 0 -4 -10 5640.00 363.654 15
 0 -4 -10 5938.19 385.468 2
 0 -4 -12 3885.54 296.819 15
 0 -4 -12 3592.53 269.642 17
 0 -4 -12 3512.50 278.440 36
 0 -4 -14 11108.4 420.747 14
 0 -4 -16 4138.66 163.332 14
 0 -3 -1 436073. 6408.03 4
 0 -3 1 453221. 6362.86 4
 0 -3 -3 49764.0 994.519 2
 0 -3 -5 66537.5 1307.20 2
 0 -3 -7 5742.10 315.962 2
 0 -3 -9 18977.5 647.139 15
 0 -3 -9 18679.0 646.955 2
 0 -3 -9 18408.7 632.422 36
 0 -3 -9 17094.7 641.285 21
 0 -3 -9 18626.2 643.774 13
 0 -3 -11 45830.2 1156.98 36
 0 -3 -11 48032.3 1143.97 17
 0 -3 -11 47420.7 1183.09 15
 0 -3 -11 47123.9 1121.72 23
 0 -3 -13 7481.06 367.799 23
 0 -3 -13 7717.25 398.097 15
 0 -3 -15 1497.70 127.080 23
 0 -3 -15 1199.41 141.833 14
 0 -2 0 75249.1 1164.22 4
 0 -2 -4 200988. 3077.58 2
 0 -2 -6 77154.0 1412.68 2
 0 -2 -8 17671.0 558.292 2
 0 -2 -10 48815.5 1168.62 15
 0 -2 -10 51188.1 1171.35 36
 0 -2 -10 48614.8 1148.81 23
 0 -2 -10 48485.9 1124.44 17
 0 -2 -12 82234.3 1694.32 15
 0 -2 -12 80774.2 1681.94 23
 0 -2 -12 83431.1 1622.15 17
 0 -2 -14 5828.68 329.929 14
 0 -2 -14 5895.67 324.964 23
 0 -2 -16 466.958 81.2818 23
 0 -2 -16 492.939 85.4131 14
 0 -1 -3 103150. 1597.51 2
 0 -1 -5 117080. 1852.98 2
 0 -1 -5 116187. 1714.42 1
 0 -1 -7 6837.27 275.199 2
 0 -1 -9 57081.6 1137.16 2
 0 -1 -11 74457.7 1620.24 7
 0 -1 -11 74134.7 1536.39 15
 0 -1 -11 72774.8 1555.47 23
 0 -1 -13 22174.3 724.627 23
 0 -1 -15 5056.13 285.655 23
 0 -1 -15 5178.53 276.542 14
 0 -1 -17 9886.18 265.407 23
 0 0 -2 81834.3 1185.03 1
 0 0 -2 79553.9 1203.46 2
 0 0 -2 81843.7 1163.68 6
 0 0 -4 1268.47 70.0766 1
 0 0 -4 1438.24 66.1494 5
 0 0 -4 1244.21 78.4863 2
 0 0 -6 131.713 36.3123 1
 0 0 -6 201.934 51.3906 2
 0 0 -8 6059.59 240.167 2
 0 0 -8 5556.89 248.902 8
 0 0 -10 17565.0 609.407 7
 0 0 -12 6275.09 380.277 7
 0 0 -12 6469.68 378.302 23
 0 0 -14 4454.48 279.523 14
 0 0 -14 4284.81 295.932 23
 0 0 -16 1611.40 149.209 23
 0 0 -16 1482.98 122.134 14
 0 1 -1 325680. 4620.37 6
 0 1 -3 100735. 1543.01 1
 0 1 -3 103638. 1535.73 6
 0 1 -5 119133. 1841.65 1
 0 1 -5 115886. 1850.94 8
 0 1 -7 6745.17 271.555 8
 0 1 -7 6024.43 264.684 7
 0 1 -9 50065.9 1077.88 8
 0 1 -9 52173.4 1111.41 7
 0 1 -11 72023.8 1479.81 14
 0 1 -11 74817.5 1540.21 7
 0 1 -11 74552.6 1572.21 23
 0 1 -13 23155.1 690.016 14
 0 1 -13 24201.2 769.252 23
 0 1 -15 5279.29 298.272 23
 0 1 -15 5178.56 249.837 14
 0 1 -17 11468.5 313.352 23
 0 2 0 77649.3 1051.77 8
 0 2 0 53950.3 1041.24 6
 0 2 -4 200741. 3037.67 6
 0 2 -4 203539. 2929.30 7
 0 2 -4 196206. 3025.80 8
 0 2 -6 82727.0 1444.39 8
 0 2 -6 80888.8 1363.94 7
 0 2 -8 21718.0 547.699 7
 0 2 -8 17342.3 549.841 8
 0 2 -10 50047.0 1151.13 8
 0 2 -10 50481.4 1175.04 23
 0 2 -12 84475.8 1606.88 14
 0 2 -12 83296.4 1734.91 23
 0 2 -14 5840.55 338.975 23
 0 2 16 465.816 72.6176 19
 0 2 -16 502.061 88.6385 23
 0 3 1 463258. 6517.72 8
 0 3 1 470424. 6581.45 6
 0 3 -1 451262. 6546.69 8
 0 3 -3 51566.9 955.925 8
 0 3 3 51751.3 892.483 6
 0 3 -3 50873.1 988.271 6
 0 3 -3 50430.1 763.326 7
 0 3 -5 64965.5 1250.08 6
 0 3 -5 66141.0 1229.37 8
 0 3 -7 5989.11 301.086 8
 0 3 -9 17948.0 611.610 8
 0 3 -11 47134.3 1145.52 23
 0 3 -11 46076.9 1166.16 8
 0 3 11 48658.9 1212.27 35
 0 3 -13 7927.54 399.400 23
 0 3 -15 1310.71 141.849 23
 0 4 -2 275929. 4139.08 8
 0 4 -2 273940. 4228.50 6
 0 4 2 272894. 4132.97 6
 0 4 -4 125475. 2115.69 8
 0 4 -4 124341. 2176.76 6
 0 4 -6 28532.6 758.528 8
 0 4 -8 8149.23 401.991 8
 0 4 10 5536.97 368.867 35
 0 4 -10 5839.07 362.204 8
 0 4 -10 5680.29 335.297 23
 0 4 12 3707.66 284.978 35
 0 4 -12 4004.48 278.196 23
 0 4 -14 11213.4 402.793 23
 0 4 16 4003.41 180.147 22
 0 5 1 51062.2 1098.19 6
 0 5 -1 51334.3 1051.82 8
 0 5 -1 50646.4 1136.75 6
 0 5 -3 6514.51 317.237 8
 0 5 3 6640.26 299.792 6
 0 5 -3 7214.81 371.431 6
 0 5 -5 27742.8 774.834 8
 0 5 -5 27663.0 825.262 6
 0 5 7 51808.9 1268.14 35
 0 5 -7 52418.7 1279.19 12
 0 5 -7 51583.9 1229.66 8
 0 5 -9 55791.3 1368.45 12
 0 5 9 57114.4 1374.68 35
 0 5 -9 56447.2 1224.30 23
 0 5 11 18989.5 680.559 35
 0 5 -11 19753.5 616.003 23
 0 5 13 12028.7 422.345 35
 0 5 13 12524.3 508.169 22
 0 5 15 19905.7 496.283 22
 0 6 0 15544.8 587.353 6
 0 6 -2 20662.1 647.483 8
 0 6 -2 20724.5 719.592 6
 0 6 -4 3326.18 277.117 18
 0 6 -4 3038.75 248.524 34
 0 6 -4 3256.12 272.567 12
 0 6 -4 3601.15 267.892 8
 0 6 4 3111.33 253.460 22
 0 6 4 2760.24 251.686 35
 0 6 6 18563.0 688.358 35
 0 6 -6 19838.6 729.272 12
 0 6 6 19405.3 698.710 22
 0 6 -6 18459.1 676.403 8
 0 6 -8 9911.56 518.022 12
 0 6 8 10514.9 521.171 22
 0 6 8 11003.1 524.964 35
 0 6 10 17115.0 639.380 35
 0 6 10 18204.1 684.710 22
 0 6 12 5292.49 318.982 22
 0 6 12 5559.83 287.268 35
 0 6 14 9333.97 312.938 22
 0 7 1 16090.3 596.740 18
 0 7 -1 16428.6 612.351 34
 0 7 1 16564.4 608.304 34
 0 7 1 17584.1 622.886 35
 0 7 -1 16534.8 627.786 18
 0 7 -1 17475.9 606.554 10
 0 7 -3 52722.1 1315.66 18
 0 7 -3 53756.6 1240.73 10
 0 7 3 52868.7 1256.97 34
 0 7 -3 54950.4 1288.39 8
 0 7 -3 50533.8 1255.67 34
 0 7 3 52614.1 1274.67 35
 0 7 -3 54613.7 1313.95 12
 0 7 5 48619.7 1198.66 34
 0 7 -5 47642.6 1250.70 12
 0 7 5 47670.3 1197.08 22
 0 7 5 47475.0 1217.33 35
 0 7 7 31634.8 936.809 35
 0 7 -7 31950.2 983.371 12
 0 7 7 33998.7 969.601 22
 0 7 9 4355.67 314.047 22
 0 7 9 4623.69 311.594 35
 0 7 11 866.740 119.869 34
 0 7 11 691.489 110.811 35
 0 7 11 580.407 119.365 22
 0 8 0 88.4331 95.8023 10
 0 8 0 215.853 113.529 34
 0 8 0 60.4307 100.044 18
 0 8 2 3759.54 292.071 34
 0 8 -2 3749.06 301.457 18
 0 8 -2 3865.11 290.216 12
 0 8 -2 3425.87 269.528 10
 0 8 2 3673.03 283.109 35
 0 8 4 13424.8 554.399 35
 0 8 4 12575.9 530.599 34
 0 8 -4 12916.3 558.870 12
 0 8 6 20090.8 661.621 34
 0 8 6 19449.3 671.006 35
 0 8 8 6997.13 342.208 34
 0 8 8 6992.05 353.146 35
 0 8 10 7220.39 284.267 34
 0 8 10 7433.77 299.977 35
 0 9 -1 24273.4 758.346 34
 0 9 1 25207.4 752.901 34
 0 9 1 24571.4 716.751 10
 0 9 -1 23709.8 705.066 10
 0 9 1 24714.4 711.176 18
 0 9 3 22262.6 682.787 34
 0 9 3 21739.5 657.713 10
 0 9 5 15959.6 531.003 34
 0 9 7 3247.87 201.742 34
 0 10 0 9944.89 347.378 10
 0 10 2 207.607 76.5156 34
 0 10 2 101.768 60.3232 10
 0 10 4 12101.1 383.830 34
 0 10 4 13083.4 379.134 10
 0 10 6 6005.34 208.346 10
 0 10 6 5900.34 204.695 34
 1 -10 -7 20862.8 459.068 24
 -1 -10 -5 2437.15 149.478 24
 1 -9 -8 15072.6 440.195 16
 1 -9 -8 14325.4 385.725 36
 1 -9 -8 14855.2 425.071 17
 1 -9 -6 3723.85 224.783 17
 1 -9 -4 10057.6 387.413 17
 -1 -9 -6 8221.20 321.945 16
 -1 -9 -6 7698.91 292.516 17
 -1 -9 -8 4431.44 205.877 16
 -1 -9 -8 4580.02 228.753 24
 1 -8 -11 15206.0 422.956 17
 1 -8 -11 16180.6 435.638 16
 1 -8 -11 14957.7 394.011 24
 1 -8 -9 19930.0 605.260 17
 1 -8 -9 20454.6 560.584 15
 1 -8 -9 20208.3 589.359 36
 1 -8 -7 3452.83 233.294 15
 1 -8 -7 3442.78 254.306 36
 -1 -8 -5 9354.66 415.312 17
 -1 -8 -7 6389.37 302.841 36
 -1 -8 -7 5833.80 311.144 17
 -1 -8 -9 8324.83 342.019 17
 -1 -8 -9 8713.57 358.935 16
 -1 -8 -11 15619.6 374.734 24
 -1 -8 -11 16786.6 413.426 16
 1 -7 -12 9188.50 338.622 16
 1 -7 -12 8963.13 333.482 15
 1 -7 -12 9299.29 343.760 17
 1 -7 -10 1410.75 179.013 17
 1 -7 -10 1390.96 171.213 36
 1 -7 -10 1295.28 162.722 15
 1 -7 -8 15850.4 609.342 36
 1 -7 -8 16328.9 599.431 15
 1 -7 -6 16206.4 600.675 15
 1 -7 -4 89320.2 1958.09 2
 1 -7 -2 50938.9 1310.09 2
 -1 -7 2 49250.7 1272.88 2
 -1 -7 0 4036.47 324.361 2
 1 -7 0 3690.00 296.489 2
 -1 -7 -2 132232. 2610.97 2
 -1 -7 -4 60687.0 1552.38 2
 -1 -7 -6 2524.32 223.679 36
 -1 -7 -8 23045.5 712.569 36
 -1 -7 -8 24491.5 752.490 17
 -1 -7 -8 24379.9 703.118 15
 -1 -7 -10 2065.27 174.504 15
 -1 -7 -10 2105.58 198.770 17
 -1 -7 -10 2307.82 197.153 36
 -1 -7 -10 2246.94 203.800 16
 -1 -7 -12 22939.8 526.962 16
 -1 -7 -12 18205.4 425.439 24
 1 -6 -13 4866.92 239.015 16
 1 -6 -13 5137.91 266.970 15
 1 -6 -13 4854.55 249.642 17
 1 -6 -11 775.048 151.977 17
 1 -6 -11 1272.24 174.334 36
 1 -6 -11 816.382 153.296 15
 1 -6 -9 8362.65 444.473 15
 1 -6 -9 8572.45 453.237 36
 1 -6 -9 7975.13 417.572 13
 1 -6 -7 14528.5 568.472 13
 1 -6 -7 15186.3 601.130 15
 1 -6 -7 15325.5 671.427 2
 1 -6 -5 75167.3 1703.88 2
 1 -6 -3 43780.5 1140.69 2
 -1 -6 1 151776. 2711.72 2
 1 -6 -1 149975. 2687.90 2
 -1 -6 -1 69001.6 1536.38 2
 1 -6 1 68848.5 1457.01 2
 -1 -6 -3 117336. 2317.67 2
 -1 -6 -5 14964.8 663.971 2
 -1 -6 -7 24232.0 765.955 36
 -1 -6 -7 25753.8 910.590 2
 -1 -6 -7 23406.3 743.842 15
 -1 -6 -9 19164.2 679.178 17
 -1 -6 -9 18889.1 660.584 36
 -1 -6 -9 18079.3 640.868 15
 -1 -6 -11 2574.72 215.654 15
 -1 -6 -11 2831.92 230.232 36
 -1 -6 -11 2958.28 240.721 17
 -1 -6 -11 2692.62 205.533 24
 -1 -6 -11 2759.23 227.985 16
 -1 -6 -13 8803.98 301.551 16
 -1 -6 -13 8586.07 282.158 14
 1 -5 -14 19121.4 467.887 16
 1 -5 -12 14078.9 552.276 36
 1 -5 -12 13918.1 535.981 17
 1 -5 -12 14183.3 555.767 15
 1 -5 -10 1847.09 225.424 36
 1 -5 -10 1711.80 213.094 13
 1 -5 -10 1591.89 211.208 21
 1 -5 -10 1462.17 205.936 15
 1 -5 -10 1486.22 207.757 17
 1 -5 -8 22785.8 811.826 2
 1 -5 -8 22892.9 749.361 13
 1 -5 -8 22531.4 756.357 15
 1 -5 -8 21605.4 732.893 21
 1 -5 -6 162332. 2931.05 2
 1 -5 -4 28487.8 831.112 2
 -1 -5 2 100615. 1743.89 4
 1 -5 -2 103804. 1903.46 2
 -1 -5 0 283.512 79.6977 4
 1 -5 0 1873.88 171.086 2
 -1 -5 -2 4724.12 300.833 2
 1 -5 2 4663.05 251.849 2
 -1 -5 -4 57376.1 1333.26 2
 -1 -5 -6 32532.1 978.442 2
 -1 -5 -8 4251.20 338.638 2
 -1 -5 -8 4050.09 305.431 17
 -1 -5 -8 4195.10 298.115 15
 -1 -5 -8 3648.69 271.513 7
 -1 -5 -8 4027.87 296.294 36
 -1 -5 -10 14169.2 574.692 15
 -1 -5 -10 13916.4 571.555 17
 -1 -5 -10 13530.9 568.199 36
 -1 -5 -12 21672.5 666.084 15
 -1 -5 -12 21035.6 654.206 17
 -1 -5 -12 20246.8 626.636 16
 -1 -5 -14 5916.00 247.562 14
 1 -4 -15 2624.50 181.131 14
 1 -4 -13 36707.6 874.352 23
 1 -4 -13 36005.4 897.453 17
 1 -4 -13 36279.7 951.137 15
 1 -4 -13 35546.7 856.257 16
 1 -4 -11 14220.5 588.363 36
 1 -4 -11 15489.3 594.108 17
 1 -4 -11 13986.2 593.835 15
 1 -4 -11 15098.8 553.710 23
 1 -4 -9 15810.4 631.075 21
 1 -4 -9 16752.8 637.999 13
 1 -4 -9 18298.7 654.686 36
 1 -4 -9 17243.2 673.776 2
 1 -4 -9 17269.5 644.818 15
 1 -4 -7 27784.5 827.717 2
 1 -4 -5 39460.5 963.165 2
 1 -4 -3 587078. 8611.86 2
 -1 -4 1 73573.7 1285.34 4
 1 -4 -1 72652.1 1356.66 2
 -1 -4 -1 145380. 2350.22 4
 1 -4 1 145868. 2343.82 2
 1 -4 1 146015. 2202.69 4
 -1 -4 -3 11642.3 444.954 2
 -1 -4 -5 128293. 2323.73 2
 -1 -4 -7 22814.6 746.878 2
 -1 -4 -9 3851.65 294.983 17
 -1 -4 -9 3672.37 283.136 36
 -1 -4 -9 3324.99 270.229 7
 -1 -4 -9 3528.99 278.915 15
 -1 -4 -11 10281.6 474.022 17
 -1 -4 -11 10071.4 480.863 15
 -1 -4 -11 10595.5 493.528 36
 -1 -4 -13 45419.2 969.752 16
 -1 -4 -15 945.005 103.694 14
 1 -3 -16 2153.37 146.695 14
 1 -3 -16 1839.23 117.010 23
 1 -3 -14 16284.5 554.034 15
 1 -3 -14 16629.1 547.167 23
 1 -3 -12 16045.4 603.933 36
 1 -3 -12 16019.2 593.201 23
 1 -3 -12 16073.6 619.540 15
 1 -3 -12 16214.4 580.095 17
 1 -3 -10 13532.8 556.127 2
 1 -3 -10 14128.8 567.533 15
 1 -3 -10 13190.2 542.849 36
 1 -3 -10 13854.2 592.412 21
 1 -3 -10 13138.7 527.641 23
 1 -3 -10 13618.2 565.256 13
 1 -3 -10 13991.0 547.050 17
 1 -3 -8 47907.7 1129.10 2
 1 -3 -6 46574.7 1036.24 2
 1 -3 -4 43585.5 927.437 2
 1 -3 -2 37735.9 778.850 2
 1 -3 0 95808.8 1444.03 4
 1 -3 0 94443.8 1537.55 2
 1 -3 2 40994.7 664.837 4
 -1 -3 -2 38493.3 803.530 4
 -1 -3 -4 84512.6 1541.27 2
 -1 -3 -6 20617.0 621.990 2
 -1 -3 -8 4011.79 277.911 2
 -1 -3 -10 23887.0 762.185 15
 -1 -3 -10 23201.2 782.620 7
 -1 -3 -10 22936.7 730.978 17
 -1 -3 -10 23638.2 752.157 36
 -1 -3 -12 46864.9 1064.67 23
 -1 -3 -12 44701.0 1123.03 15
 -1 -3 -12 44405.0 1077.60 17
 -1 -3 -14 45649.8 1032.29 14
 -1 -3 -14 46016.8 952.223 23
 -1 -3 -16 1350.66 105.664 14
 1 -2 -17 5494.97 184.445 14
 1 -2 -15 14080.6 487.708 23
 1 -2 -15 14589.0 489.871 14
 1 -2 -13 63675.3 1401.23 15
 1 -2 -13 66249.3 1437.65 23
 1 -2 -11 19067.0 666.346 15
 1 -2 -11 19433.0 652.411 36
 1 -2 -11 19449.3 716.540 21
 1 -2 -11 19669.2 627.135 17
 1 -2 -11 18964.5 663.399 23
 1 -2 -9 12938.2 486.818 2
 1 -2 -7 333097. 5055.48 2
 1 -2 -5 243932. 3711.43 2
 1 -2 -3 267735. 3966.15 2
 -1 -2 -1 403564. 5785.26 4
 -1 -2 -3 292558. 4330.07 2
 -1 -2 -5 35167.5 767.711 2
 -1 -2 -7 42089.8 925.309 2
 -1 -2 -9 2810.68 237.676 7
 -1 -2 -11 3164.66 279.888 7
 -1 -2 -11 2958.29 250.127 23
 -1 -2 -11 3182.77 264.243 15
 -1 -2 -11 3134.90 242.484 17
 -1 -2 -13 12268.5 506.059 14
 -1 -2 -13 12593.3 494.791 23
 -1 -2 -15 692.383 105.038 23
 -1 -2 -15 683.691 112.701 14
 1 -1 -16 18673.5 497.984 14
 1 -1 -16 19122.5 537.678 23
 1 -1 -14 18553.8 642.456 23
 1 -1 -14 19384.1 629.241 14
 1 -1 -12 446.984 118.585 15
 1 -1 -12 334.556 126.732 23
 1 -1 -12 491.545 133.779 7
 1 -1 -10 23522.8 652.181 2
 1 -1 -8 4862.30 249.025 2
 1 -1 -6 590038. 8506.12 2
 1 -1 -4 166947. 2528.36 2
 1 -1 -2 283867. 4081.55 2
 -1 -1 0 39454.4 578.622 7
 1 -1 0 37723.8 606.106 2
 -1 -1 -2 20622.6 420.058 4
 -1 -1 -2 21029.4 414.284 2
 -1 -1 -4 25676.6 532.638 2
 -1 -1 -6 246217. 3699.53 2
 -1 -1 -8 57935.8 1109.67 2
 -1 -1 -10 23255.4 718.362 23
 -1 -1 -10 24864.7 778.097 7
 -1 -1 -10 25007.6 734.006 15
 -1 -1 -12 40100.4 1037.77 23
 -1 -1 -14 9008.95 405.547 23
 -1 -1 -14 8977.98 403.530 14
 -1 -1 -16 33065.7 692.794 14
 -1 -1 -16 32082.8 690.389 23
 1 0 -17 4122.22 190.562 23
 1 0 -15 9720.79 375.525 14
 1 0 -15 9767.12 422.978 23
 1 0 -13 18630.4 624.788 14
 1 0 -13 18499.3 668.618 23
 1 0 -11 238655. 3908.67 23
 1 0 -11 233451. 3913.54 7
 1 0 -9 11918.1 391.996 2
 1 0 -7 375180. 5399.27 1
 1 0 -7 366067. 5432.44 2
 1 0 -5 123597. 1881.51 1
 1 0 -5 122445. 1847.34 5
 1 0 -5 123300. 1906.75 2
 1 0 -3 6602.18 167.524 5
 1 0 -3 7477.57 193.848 2
 1 0 -1 5131.72 117.778 2
 1 0 -1 5147.24 116.043 5
 -1 0 -1 107022. 1520.78 8
 -1 0 -1 107304. 1546.59 4
 -1 0 -3 170613. 2462.38 2
 -1 0 -5 760847. 10624.3 5
 -1 0 -5 756639. 10711.6 2
 -1 0 -7 5847.77 277.708 7
 -1 0 -7 6095.96 234.812 8
 -1 0 -7 5463.05 205.014 2
 -1 0 -9 33489.3 867.449 7
 -1 0 -11 62633.8 1414.98 7
 -1 0 -11 62036.9 1384.81 23
 -1 0 -13 7889.66 415.356 23
 -1 0 -13 8641.94 411.091 14
 -1 0 -15 887.181 120.440 14
 -1 0 -15 628.624 120.953 23
 1 1 -16 20352.0 563.188 23
 1 1 -14 19939.2 668.779 23
 1 1 -14 19141.4 578.882 14
 1 1 -12 350.009 121.737 23
 1 1 -12 258.654 95.8514 14
 1 1 -10 22473.6 665.816 8
 1 1 -10 21546.8 659.723 7
 1 1 -8 4318.33 233.953 8
 1 1 -8 4498.08 224.767 1
 1 1 -6 611452. 8729.48 2
 1 1 -6 613559. 8611.62 3
 1 1 -6 614114. 8692.58 6
 1 1 -6 608902. 8782.01 1
 1 1 -4 161578. 2425.69 2
 1 1 -4 161475. 2467.77 1
 1 1 -4 164004. 2371.69 3
 1 1 -4 167027. 2430.91 6
 1 1 -2 283263. 4068.95 1
 1 1 -2 283497. 4058.78 6
 1 1 0 39537.6 585.689 8
 -1 1 0 37676.6 595.112 7
 1 1 0 38555.5 608.927 1
 -1 1 -2 21989.7 398.155 7
 -1 1 -2 22523.5 412.622 8
 -1 1 -4 26605.6 534.057 7
 -1 1 -4 27270.5 534.027 8
 -1 1 -6 238789. 3615.25 7
 -1 1 -6 238475. 3586.01 8
 -1 1 -8 54438.6 1123.15 7
 -1 1 -8 55526.2 1086.47 8
 -1 1 -10 24424.2 737.482 23
 -1 1 -10 23535.9 706.078 7
 -1 1 -10 23203.2 682.231 14
 -1 1 -12 39490.8 1055.41 23
 -1 1 -12 41450.0 1007.13 14
 -1 1 -14 8855.83 371.494 14
 -1 1 -14 8638.66 410.392 23
 -1 1 -16 33595.0 718.824 23
 -1 1 -16 30965.6 621.800 14
 -1 2 17 4698.37 192.343 22
 1 2 -15 14792.1 507.995 23
 -1 2 13 67725.7 1510.37 35
 1 2 -13 67767.2 1478.36 23
 1 2 -11 19520.2 673.409 23
 1 2 -11 19159.9 660.901 8
 1 2 -9 12350.4 469.871 8
 1 2 -7 333752. 5000.31 8
 1 2 -7 327062. 4921.02 6
 1 2 -7 334372. 4888.65 7
 1 2 -5 232584. 3574.48 8
 1 2 -5 237724. 3597.89 1
 1 2 -5 241570. 3463.31 7
 1 2 -5 232324. 3559.66 6
 1 2 -3 267945. 3790.72 7
 1 2 -3 274371. 3936.90 8
 1 2 -3 267568. 3965.06 1
 1 2 -3 265615. 3958.06 6
 1 2 1 395190. 5567.66 8
 -1 2 -1 394103. 5672.15 6
 1 2 1 392685. 5631.99 6
 -1 2 -3 296063. 4222.03 8
 -1 2 -3 285044. 4139.14 7
 1 2 3 289209. 4131.29 6
 -1 2 -3 286374. 4244.87 6
 -1 2 -5 35060.8 728.080 8
 -1 2 -5 35180.8 679.127 7
 -1 2 -7 42923.9 911.376 8
 -1 2 -7 42224.7 866.062 7
 -1 2 -9 2760.71 210.701 8
 -1 2 -9 4488.93 250.012 7
 -1 2 -11 3373.67 241.512 14
 -1 2 -11 2628.57 243.462 23
 -1 2 -13 12960.2 533.220 23
 -1 2 -13 12645.9 458.301 14
 -1 2 -15 435.813 107.033 23
 1 3 -16 1930.82 136.495 23
 -1 3 16 2037.27 162.652 22
 1 3 -14 17818.8 581.526 23
 -1 3 14 17543.4 576.913 35
 1 3 -12 15969.0 596.150 23
 -1 3 12 17554.3 672.190 35
 -1 3 10 13100.7 585.644 35
 1 3 -10 13752.9 526.108 23
 1 3 -10 14192.0 559.121 8
 1 3 -8 46769.7 1069.03 8
 1 3 -6 48340.9 1000.91 8
 1 3 -6 46073.0 998.416 6
 1 3 -4 43540.4 865.224 8
 1 3 -4 42758.8 896.486 6
 -1 3 2 39243.6 752.689 6
 1 3 -2 39497.8 811.013 6
 1 3 -2 41233.9 766.896 8
 -1 3 0 92549.9 1541.52 6
 1 3 0 92771.6 1543.09 6
 1 3 0 91404.3 1462.91 8
 -1 3 0 95042.4 1501.20 8
 -1 3 -2 42181.3 674.946 7
 -1 3 -2 43444.0 803.330 8
 -1 3 -2 39097.2 824.732 6
 1 3 2 39236.1 770.904 6
 1 3 4 85413.7 1353.58 6
 -1 3 -4 85170.1 1321.50 7
 -1 3 -4 85490.0 1481.42 8
 -1 3 -4 82362.3 1501.79 6
 -1 3 -6 19756.7 566.081 8
 -1 3 -8 4167.29 263.707 8
 -1 3 -10 23102.7 731.948 8
 -1 3 -10 23425.5 741.644 23
 -1 3 -12 46542.9 1137.60 23
 -1 3 -14 47011.8 1051.07 23
 1 3 16 1101.10 113.423 22
 -1 4 15 2429.14 196.089 22
 -1 4 13 35807.2 957.175 35
 1 4 -13 37022.5 901.550 23
 1 4 -11 14603.1 545.360 23
 -1 4 11 14008.7 609.724 35
 1 4 -9 18013.0 647.609 8
 1 4 -9 17345.0 577.585 23
 1 4 -9 16330.9 628.128 12
 -1 4 9 16978.2 666.136 35
 1 4 -7 29012.0 792.393 8
 1 4 -7 27604.0 791.519 6
 1 4 -5 40017.6 903.778 8
 1 4 -5 38061.7 934.259 6
 1 4 -3 585495. 8584.34 8
 1 4 -3 601463. 8690.28 6
 -1 4 1 74448.3 1328.53 6
 1 4 -1 71544.6 1267.58 8
 1 4 -1 71281.7 1355.34 6
 1 4 1 143502. 2352.78 6
 -1 4 -1 147456. 2325.11 8
 -1 4 -1 144208. 2395.57 6
 1 4 3 11168.2 352.498 6
 -1 4 -3 11140.3 419.719 6
 -1 4 -3 11251.1 386.679 8
 -1 4 -5 137000. 2327.21 8
 -1 4 -7 21322.4 660.758 8
 -1 4 -9 3706.06 278.947 8
 -1 4 -9 3236.42 247.495 23
 1 4 9 3342.67 278.204 35
 -1 4 -11 10647.7 466.800 23
 1 4 11 10664.6 478.293 35
 -1 4 -13 45420.0 1031.68 23
 1 4 13 45519.1 1009.67 19
 1 4 15 602.251 100.456 22
 -1 5 14 19559.2 595.623 22
 -1 5 14 19061.2 508.903 35
 -1 5 12 13781.1 554.349 35
 -1 5 12 13359.8 578.694 22
 -1 5 10 1716.64 224.674 35
 1 5 -10 1573.30 207.008 12
 1 5 -10 1757.04 176.326 23
 1 5 -8 23083.4 757.009 8
 -1 5 8 22362.2 780.646 35
 1 5 -8 21987.3 773.836 12
 1 5 -6 173608. 2928.37 8
 1 5 -6 165167. 2991.31 6
 1 5 -4 27278.9 816.196 6
 1 5 -4 28781.4 757.629 8
 1 5 -2 98309.1 1741.45 8
 1 5 -2 95303.5 1838.88 6
 1 5 0 205.960 89.5757 6
 1 5 0 272.118 73.8751 8
 -1 5 0 323.551 93.5682 6
 -1 5 -2 4782.89 296.304 6
 -1 5 -2 4699.08 263.188 8
 1 5 2 4815.01 263.705 6
 -1 5 -4 59572.9 1259.27 8
 -1 5 -6 34057.2 915.429 8
 -1 5 -8 4420.98 313.704 8
 -1 5 -8 4210.58 276.788 23
 -1 5 -8 4068.97 318.222 12
 1 5 8 4276.22 317.503 35
 1 5 10 14242.6 571.269 35
 1 5 12 19399.3 690.140 22
 1 5 12 19826.3 588.488 35
 1 5 14 5703.98 282.617 22
 -1 6 13 4763.68 240.112 35
 -1 6 13 5005.32 279.626 22
 -1 6 11 582.171 151.072 22
 -1 6 11 761.629 149.399 35
 -1 6 9 8463.06 465.304 35
 1 6 -9 8550.36 471.865 12
 -1 6 9 7911.55 453.727 22
 1 6 -7 16002.5 629.937 8
 -1 6 7 16344.1 646.727 22
 1 6 -7 15600.7 654.199 12
 -1 6 7 15018.8 631.467 35
 1 6 -5 71113.3 1496.56 10
 -1 6 5 75004.6 1609.60 35
 1 6 -5 74961.0 1572.18 8
 1 6 -5 73745.2 1628.93 12
 1 6 -5 74370.5 1682.61 6
 -1 6 5 73557.3 1584.19 22
 1 6 -5 72302.5 1609.57 18
 1 6 -3 46296.5 1072.15 8
 1 6 -3 41450.9 1140.62 6
 1 6 -1 159420. 2670.71 8
 1 6 -1 155907. 2822.12 6
 1 6 1 68613.6 1473.71 6
 -1 6 -3 121147. 2228.36 8
 -1 6 -5 15343.3 617.729 12
 -1 6 -5 15393.2 591.211 8
 1 6 5 14563.3 577.066 22
 1 6 5 13809.3 571.093 35
 -1 6 -5 14572.4 563.123 10
 1 6 7 25340.2 831.632 22
 1 6 7 25320.9 817.032 35
 -1 6 -7 24297.2 839.470 12
 1 6 9 18844.6 707.943 22
 1 6 9 18808.8 670.572 35
 1 6 11 2527.51 202.455 35
 1 6 11 2262.98 228.513 22
 1 6 13 8670.83 344.811 22
 -1 7 12 9377.83 338.332 35
 -1 7 12 9187.12 361.469 22
 -1 7 10 1299.94 154.463 34
 -1 7 10 1127.84 177.235 22
 -1 7 10 1481.16 182.774 35
 -1 7 8 15612.9 623.181 22
 1 7 -8 16025.4 652.268 12
 -1 7 8 15484.1 616.701 35
 -1 7 6 16616.7 649.646 22
 -1 7 6 17180.6 623.519 34
 -1 7 6 17199.8 666.794 35
 1 7 -6 15938.0 665.731 12
 1 7 -4 87453.0 1854.48 12
 1 7 -4 84602.7 1802.96 34
 1 7 -4 83937.0 1787.60 8
 -1 7 4 87648.7 1825.13 35
 1 7 -4 91921.8 1758.02 10
 1 7 -4 85623.4 1866.21 18
 -1 7 4 84114.9 1783.70 22
 -1 7 4 89185.7 1774.68 34
 1 7 -2 49947.0 1232.58 12
 -1 7 2 50205.1 1193.57 34
 1 7 -2 50840.2 1168.83 10
 1 7 -2 51016.4 1258.52 18
 1 7 -2 50175.3 1214.38 34
 -1 7 2 49034.2 1208.28 35
 1 7 -2 50720.0 1331.71 6
 -1 7 0 3618.97 273.420 35
 1 7 0 3591.75 302.025 6
 -1 7 0 4386.71 300.152 34
 1 7 0 3485.15 279.084 18
 1 7 0 3821.83 281.292 35
 -1 7 0 3526.29 275.195 18
 1 7 0 4342.68 299.840 34
 -1 7 -2 131625. 2390.74 34
 -1 7 -2 130261. 2371.92 10
 1 7 2 135325. 2415.28 34
 -1 7 -2 120115. 2365.82 12
 -1 7 -2 125141. 2414.94 18
 1 7 2 136951. 2416.11 35
 1 7 2 121530. 2332.26 18
 1 7 4 59644.8 1386.26 34
 -1 7 -4 58651.8 1421.18 12
 1 7 4 58748.7 1379.32 35
 1 7 4 59980.6 1364.80 22
 -1 7 -4 62118.6 1420.96 8
 -1 7 -4 59423.0 1359.93 10
 1 7 6 2709.29 256.902 22
 1 7 6 2376.77 241.557 35
 -1 7 -6 2268.60 254.426 12
 1 7 8 23782.4 766.832 22
 1 7 8 23648.0 747.929 35
 1 7 10 1595.09 179.815 22
 1 7 10 1839.27 173.453 35
 1 7 12 22393.3 539.503 34
 1 7 12 22772.9 564.921 22
 -1 8 11 15708.4 423.283 35
 -1 8 9 20218.1 608.351 35
 -1 8 9 18938.1 541.000 34
 -1 8 7 3477.70 245.470 34
 1 8 -7 3543.26 288.616 12
 -1 8 7 3124.53 263.624 35
 -1 8 5 15995.3 580.898 34
 -1 8 5 16650.4 626.294 35
 1 8 -5 15595.2 631.423 12
 1 8 -3 22412.8 755.267 12
 -1 8 3 22020.7 718.638 34
 1 8 -3 21943.6 750.437 34
 1 8 -3 22461.2 695.060 10
 -1 8 3 21526.2 725.384 35
 1 8 -3 21995.8 777.814 18
 1 8 -1 24807.4 801.361 34
 1 8 -1 25745.5 831.790 18
 1 8 -1 25405.1 760.660 10
 -1 8 1 25632.8 793.501 34
 -1 8 -1 12092.0 532.339 34
 1 8 1 11830.6 521.917 34
 -1 8 -1 11875.3 511.985 10
 -1 8 -1 12075.5 532.723 18
 1 8 1 11951.7 516.542 18
 1 8 3 15539.9 604.983 34
 1 8 3 16883.1 626.025 35
 -1 8 -3 16402.5 605.545 10
 1 8 5 9966.04 460.394 34
 1 8 5 9472.46 453.611 35
 1 8 7 6646.82 354.905 35
 1 8 7 6911.22 360.723 34
 1 8 9 8948.20 350.053 35
 1 8 9 8225.18 350.182 34
 1 8 11 15267.4 367.923 34
 -1 9 8 13260.4 372.547 34
 -1 9 8 13967.3 429.521 35
 -1 9 6 3379.71 235.904 35
 -1 9 6 3252.77 210.506 34
 -1 9 4 9957.35 414.568 34
 1 9 -2 36897.7 973.826 34
 -1 9 2 36697.0 938.938 34
 1 9 -2 37430.3 891.570 10
 1 9 -2 36838.2 983.224 18
 -1 9 2 36305.3 934.626 10
 1 9 0 13677.2 539.065 34
 -1 9 0 12624.0 506.827 10
 -1 9 0 13527.9 528.200 34
 1 9 0 13688.5 532.248 18
 1 9 0 13489.0 489.425 10
 1 9 2 44553.3 1029.38 10
 -1 9 -2 46569.1 1078.84 10
 1 9 2 46598.7 1108.48 34
 1 9 4 5201.13 304.349 34
 1 9 6 8152.18 352.481 34
 1 9 8 4325.55 208.396 34
 -1 10 5 10022.7 305.028 34
 -1 10 5 11222.1 340.970 10
 -1 10 3 4305.71 219.986 34
 -1 10 3 4607.26 231.729 10
 -1 10 1 4470.60 235.659 10
 1 10 1 8781.84 302.512 10
 1 10 1 8979.96 361.370 34
 1 10 3 4037.49 223.723 34
 1 10 3 4050.75 189.523 10
 1 10 5 2153.48 119.257 10
 1 10 5 2538.53 153.674 34
 -2 -10 -4 29232.3 618.805 24
 -2 -10 -6 5873.89 199.572 24
 2 -9 -9 23661.8 542.827 16
 2 -9 -9 23372.1 532.709 17
 2 -9 -7 13411.5 415.257 36
 2 -9 -7 13057.9 436.555 17
 2 -9 -5 14031.6 455.082 36
 -2 -9 -5 2617.19 174.409 16
 -2 -9 -7 431.028 77.9315 16
 -2 -9 -7 655.596 104.941 24
 -2 -9 -9 9437.42 273.222 24
 2 -8 -12 19452.4 426.040 16
 2 -8 -10 14672.2 474.061 17
 2 -8 -10 14601.7 460.601 36
 2 -8 -10 14595.5 441.185 15
 2 -8 -8 18932.7 587.092 15
 2 -8 -8 19032.7 609.382 36
 2 -8 -6 13346.2 502.070 15
 -2 -8 -6 327.848 108.496 16
 -2 -8 -6 513.655 111.699 17
 -2 -8 -8 6570.62 298.637 17
 -2 -8 -8 6153.61 304.361 16
 -2 -8 -10 23712.8 563.998 16
 -2 -8 -10 22781.6 551.171 24
 2 -7 -13 20744.8 438.753 14
 2 -7 -13 20958.5 475.911 16
 2 -7 -11 14870.6 518.717 36
 2 -7 -11 15712.0 534.218 17
 2 -7 -11 15837.8 525.234 15
 2 -7 -9 36382.2 972.866 15
 2 -7 -9 36704.5 931.216 13
 2 -7 -9 36277.3 987.699 36
 2 -7 -7 35152.8 935.497 13
 2 -7 -7 34345.9 966.151 15
 2 -7 -3 20166.0 755.570 2
 -2 -7 3 20869.9 749.382 2
 -2 -7 1 35169.4 1044.72 2
 2 -7 -1 29856.4 931.222 2
 -2 -7 -1 468.369 137.635 2
 -2 -7 -3 34291.5 1098.75 2
 -2 -7 -5 58130.6 1303.17 17
 -2 -7 -7 36943.2 973.872 17
 -2 -7 -7 38985.1 922.370 15
 -2 -7 -7 38992.6 952.848 36
 -2 -7 -9 37005.8 893.271 36
 -2 -7 -9 37826.0 869.862 15
 -2 -7 -9 37504.1 928.958 17
 -2 -7 -9 37285.5 935.033 16
 -2 -7 -11 3033.42 166.067 37
 -2 -7 -11 3548.72 195.193 24
 -2 -7 -11 3721.17 217.863 16
 2 -6 -14 7478.09 259.687 14
 2 -6 -14 6412.15 214.445 16
 2 -6 -12 36510.3 922.886 36
 2 -6 -12 36976.3 929.268 15
 2 -6 -12 37484.0 917.742 17
 2 -6 -10 21122.2 727.370 15
 2 -6 -10 20414.6 718.677 36
 2 -6 -10 19460.1 690.409 13
 2 -6 -8 25186.9 785.219 21
 2 -6 -8 24997.3 806.851 13
 2 -6 -8 24578.0 822.083 15
 2 -6 -6 33202.7 1010.55 2
 2 -6 -6 31470.1 905.795 13
 2 -6 -4 7647.77 438.660 2
 2 -6 -2 147021. 2648.84 2
 -2 -6 0 62957.6 1479.16 2
 -2 -6 0 65612.8 1371.37 4
 2 -6 0 66035.9 1397.74 2
 -2 -6 -2 124122. 2418.22 2
 -2 -6 -4 62999.2 1548.68 2
 -2 -6 -6 42897.6 1086.11 17
 -2 -6 -6 42665.4 1037.45 15
 -2 -6 -6 44119.5 1259.95 2
 -2 -6 -6 43038.1 1053.76 36
 -2 -6 -8 10213.6 452.223 15
 -2 -6 -8 10396.6 468.725 36
 -2 -6 -8 10573.7 486.400 17
 -2 -6 -10 54372.0 1217.82 36
 -2 -6 -10 52251.1 1186.55 15
 -2 -6 -10 54442.0 1228.72 17
 -2 -6 -10 56048.7 1244.74 16
 -2 -6 -12 3761.46 192.769 14
 -2 -6 -12 3646.19 217.112 16
 2 -5 -15 3011.17 169.649 14
 2 -5 -13 140.759 89.7334 36
 2 -5 -13 105.277 78.6121 17
 2 -5 -13 166.447 99.6766 15
 2 -5 -11 1210.92 189.113 17
 2 -5 -11 1299.55 195.932 15
 2 -5 -11 1539.87 202.324 36
 2 -5 -11 1246.06 190.948 21
 2 -5 -9 106507. 2147.45 13
 2 -5 -9 102190. 2129.98 21
 2 -5 -9 104923. 2148.85 15
 2 -5 -7 4047.19 314.140 2
 2 -5 -7 3859.99 295.267 13
 2 -5 -5 128157. 2386.59 2
 -2 -5 3 51944.2 1058.30 4
 2 -5 -3 48322.3 1140.04 2
 -2 -5 1 81578.5 1524.24 4
 2 -5 -1 82389.4 1568.81 2
 -2 -5 -1 19396.4 595.848 4
 2 -5 1 19933.4 562.544 2
 -2 -5 -3 1446.59 187.554 2
 -2 -5 -5 85991.9 1832.77 2
 -2 -5 -7 32350.9 911.486 17
 -2 -5 -7 32591.2 999.460 2
 -2 -5 -7 33235.1 896.072 36
 -2 -5 -7 33280.3 874.917 7
 -2 -5 -7 29837.4 862.086 15
 -2 -5 -9 51189.6 1224.32 17
 -2 -5 -9 48583.1 1193.05 36
 -2 -5 -9 47345.6 1169.14 15
 -2 -5 -11 3772.38 250.152 24
 -2 -5 -11 3637.96 269.508 16
 -2 -5 -11 3777.68 274.103 15
 -2 -5 -11 3853.03 280.773 17
 -2 -5 -13 23876.0 596.657 14
 -2 -5 -13 23027.1 577.683 16
 2 -4 -16 17437.8 424.076 14
 2 -4 -14 50782.6 1057.12 23
 2 -4 -14 48893.6 1098.69 15
 2 -4 -12 38419.1 1020.85 36
 2 -4 -12 37327.1 975.491 23
 2 -4 -12 38395.9 1041.41 15
 2 -4 -12 39120.9 999.166 17
 2 -4 -10 35740.5 1049.44 2
 2 -4 -10 36626.8 1027.28 15
 2 -4 -10 36806.2 1015.22 36
 2 -4 -10 36298.2 1034.20 13
 2 -4 -10 36439.6 1052.57 21
 2 -4 -8 13445.7 567.943 2
 2 -4 -6 18312.3 619.136 2
 2 -4 -4 80475.0 1554.75 2
 2 -4 -2 15826.7 486.328 2
 -2 -4 0 345418. 5193.51 4
 2 -4 0 350709. 5170.18 2
 2 -4 2 44897.0 854.768 2
 -2 -4 -2 42819.6 957.756 4
 -2 -4 -2 44529.3 807.448 7
 -2 -4 -4 26822.1 764.470 2
 -2 -4 -6 9881.91 461.859 2
 -2 -4 -6 9583.36 397.571 7
 -2 -4 -8 9938.96 452.042 7
 -2 -4 -8 10064.7 457.728 36
 -2 -4 -8 9965.70 453.672 15
 -2 -4 -8 10115.0 486.977 2
 -2 -4 -8 10065.1 463.097 17
 -2 -4 -10 4237.50 307.877 17
 -2 -4 -10 3995.61 300.599 36
 -2 -4 -10 3989.96 305.119 15
 -2 -4 -12 4141.35 264.326 16
 -2 -4 -14 6359.97 281.597 14
 2 -3 -15 7426.55 326.226 23
 2 -3 -13 27775.4 802.660 36
 2 -3 -13 29025.6 768.024 17
 2 -3 -13 27860.9 826.813 15
 2 -3 -13 28603.9 827.684 23
 2 -3 -11 17188.3 692.509 21
 2 -3 -11 17513.8 652.692 2
 2 -3 -11 17359.7 638.571 23
 2 -3 -11 17844.4 661.932 15
 2 -3 -11 17170.1 662.839 13
 2 -3 -11 17922.6 623.298 17
 2 -3 -11 16932.6 630.352 36
 2 -3 -9 3290.50 265.289 2
 2 -3 -9 3550.79 252.339 5
 2 -3 -7 79988.7 1572.68 2
 2 -3 -5 31487.1 765.011 2
 2 -3 -3 158260. 2523.31 2
 -2 -3 -1 79683.8 1419.60 4
 -2 -3 -1 84529.3 1286.24 7
 2 -3 1 81809.4 1340.94 2
 -2 -3 -3 84844.5 1537.55 2
 2 -3 3 84778.0 1321.71 2
 -2 -3 -5 230905. 3663.70 2
 -2 -3 -7 26767.6 746.309 2
 -2 -3 -7 24725.4 715.314 7
 -2 -3 -9 108461. 2064.50 36
 -2 -3 -9 108616. 2099.88 7
 -2 -3 -9 107688. 2052.69 17
 -2 -3 -9 109118. 2073.60 15
 -2 -3 -11 55892.8 1311.21 15
 -2 -3 -11 54456.2 1262.80 17
 -2 -3 -11 56790.2 1242.24 16
 -2 -3 -13 4675.47 294.121 14
 -2 -3 -15 11783.9 373.762 14
 2 -2 -16 3561.07 202.242 14
 2 -2 -16 3709.06 214.527 23
 2 -2 -14 26625.2 739.600 15
 2 -2 -14 25890.2 778.351 23
 2 -2 -12 3902.13 300.923 23
 2 -2 -12 3545.80 267.381 36
 2 -2 -12 3549.15 274.486 15
 2 -2 -10 69126.2 1532.38 21
 2 -2 -10 67021.8 1439.53 15
 2 -2 -10 64816.9 1457.26 13
 2 -2 -10 67242.1 1421.30 2
 2 -2 -8 48077.4 993.614 5
 2 -2 -8 45255.0 1034.70 2
 2 -2 -6 15018.6 465.313 2
 2 -2 -4 306713. 4546.96 2
 2 -2 -2 275697. 4041.88 2
 -2 -2 0 334499. 4734.51 7
 2 -2 0 337415. 4806.57 2
 2 -2 2 323930. 4592.96 2
 -2 -2 -2 326915. 4767.19 4
 -2 -2 -4 330544. 4903.23 2
 -2 -2 -6 51576.1 1044.77 2
 -2 -2 -8 16406.1 514.172 2
 -2 -2 -8 15428.6 551.480 7
 -2 -2 -10 54604.9 1226.76 17
 -2 -2 -10 53462.2 1200.98 23
 -2 -2 -10 55879.9 1269.62 15
 -2 -2 -10 53608.2 1303.65 7
 -2 -2 -12 63676.2 1420.33 14
 -2 -2 -12 66853.6 1388.20 23
 -2 -2 -14 5240.88 269.455 23
 -2 -2 -14 5659.26 307.023 14
 -2 -2 -16 8399.15 269.462 14
 2 -1 -17 1999.85 109.616 14
 2 -1 -17 2421.02 145.857 23
 2 -1 -15 4126.73 278.168 23
 2 -1 -15 4529.26 263.390 14
 2 -1 -13 23002.0 766.068 23
 2 -1 -13 24895.9 723.239 15
 2 -1 -11 18269.1 620.402 15
 2 -1 -11 19650.9 702.007 21
 2 -1 -11 18847.3 664.342 23
 2 -1 -11 18943.5 610.370 36
 2 -1 -9 36008.6 852.411 2
 2 -1 -7 51310.4 971.375 5
 2 -1 -7 52518.1 1034.41 2
 2 -1 -5 216618. 3275.47 2
 2 -1 -3 473633. 6767.26 2
 2 -1 1 220554. 3092.61 5
 -2 -1 -1 213026. 3164.41 4
 -2 -1 -1 214927. 3124.65 7
 -2 -1 -3 31993.2 618.141 7
 -2 -1 -3 31110.5 477.380 8
 -2 -1 -3 32810.7 604.297 2
 -2 -1 -5 44588.3 736.480 8
 -2 -1 -5 45415.2 896.889 7
 -2 -1 -5 46191.1 845.926 2
 -2 -1 -7 162387. 2523.99 2
 -2 -1 -7 156951. 2644.26 7
 -2 -1 -9 96266.2 1865.50 7
 -2 -1 -11 175318. 3058.97 23
 -2 -1 -11 183871. 3186.03 7
 -2 -1 -13 37185.1 955.999 14
 -2 -1 -13 36382.9 939.346 23
 -2 -1 -15 756.880 109.307 23
 -2 -1 -15 774.694 114.776 14
 2 0 -16 10256.6 330.373 14
 2 0 -16 11112.6 408.184 23
 2 0 -14 3113.22 237.910 14
 2 0 -14 3653.43 284.945 23
 2 0 -12 2769.24 258.118 23
 2 0 -12 2710.30 256.718 7
 2 0 -10 55.2392 56.3709 2
 2 0 -8 1511.53 127.430 1
 2 0 -8 1172.51 120.221 2
 2 0 -6 119778. 1887.09 2
 2 0 -6 115303. 1863.08 1
 2 0 -4 54111.0 888.565 5
 2 0 -4 53255.5 917.465 2
 -2 0 -2 89475.0 1303.39 2
 -2 0 -2 88827.0 1304.02 8
 -2 0 -4 108.171 31.0949 8
 -2 0 -4 36.8002 21.8628 2
 -2 0 -4 89.5652 51.4343 7
 -2 0 -6 25906.4 535.138 8
 -2 0 -6 26412.4 505.139 2
 -2 0 -6 25967.7 631.996 7
 -2 0 -8 25024.6 691.610 7
 -2 0 -10 66507.8 1385.61 14
 -2 0 -10 62720.5 1409.88 7
 -2 0 -10 65992.5 1398.51 23
 -2 0 -12 6528.01 374.944 23
 -2 0 -12 6346.75 361.863 14
 -2 0 -14 14984.2 514.947 14
 -2 0 -14 15705.7 545.819 23
 -2 0 -16 402.980 67.4544 14
 -2 0 -16 285.954 65.9815 23
 2 1 -17 2419.74 150.183 23
 2 1 -15 4924.07 298.735 23
 2 1 -13 24829.5 696.489 14
 2 1 -13 24001.7 779.610 23
 2 1 -11 18785.4 627.815 7
 2 1 -11 19494.9 663.182 23
 2 1 -11 18165.3 634.369 8
 2 1 -9 35291.6 857.747 8
 2 1 -9 37167.0 849.332 1
 2 1 -7 51147.4 1007.93 1
 2 1 -5 210337. 3102.97 3
 2 1 -5 213741. 3166.51 2
 2 1 -5 212481. 3143.07 6
 2 1 -5 213616. 3206.43 1
 2 1 -3 474000. 6767.59 1
 -2 1 -1 222243. 3154.94 8
 -2 1 -1 221997. 3150.50 7
 2 1 1 215655. 3105.26 1
 -2 1 -3 35232.0 618.262 8
 -2 1 -3 33002.5 622.195 7
 -2 1 -5 45453.6 834.027 8
 -2 1 -5 46480.5 877.070 7
 -2 1 -7 162217. 2520.76 8
 -2 1 -7 155512. 2576.76 7
 -2 1 -9 96310.9 1804.30 7
 -2 1 -11 172009. 3013.00 7
 -2 1 -11 178624. 3054.78 23
 -2 1 -11 174843. 2974.65 14
 -2 1 -13 36220.9 957.447 23
 -2 1 -13 36094.4 904.756 14
 -2 1 -15 762.145 122.331 23
 -2 1 -15 797.019 104.218 14
 2 2 -16 3848.59 218.639 23
 2 2 -14 26677.2 782.130 23
 -2 2 14 27668.5 831.340 35
 2 2 -12 3360.74 270.874 23
 2 2 -10 66376.4 1518.02 29
 2 2 -10 69561.3 1454.41 8
 2 2 -10 66430.3 1416.03 23
 2 2 -8 45693.6 1012.96 1
 2 2 -8 45872.6 1013.20 8
 2 2 -8 45336.6 911.507 7
 2 2 -6 15358.8 446.929 8
 2 2 -6 15222.5 460.901 1
 2 2 -6 15267.1 431.484 6
 2 2 -4 296118. 4483.33 1
 2 2 -4 298294. 4464.05 6
 2 2 -2 278028. 3984.57 1
 2 2 -2 265453. 3929.87 8
 -2 2 0 333190. 1109.68 7
 2 2 0 334120. 995.444 8
 -2 2 -2 322748. 4610.93 7
 -2 2 -2 320739. 4664.51 8
 -2 2 -4 325758. 4757.80 7
 -2 2 -4 330559. 4811.80 8
 -2 2 -6 51029.9 1013.71 8
 -2 2 -6 52236.8 984.012 7
 -2 2 -8 15701.4 486.008 7
 -2 2 -8 15044.9 489.780 8
 -2 2 -10 51611.5 1157.11 14
 -2 2 -10 56252.7 1258.43 23
 -2 2 -12 66632.5 1448.67 23
 -2 2 -12 64101.6 1343.22 14
 -2 2 -14 5395.47 261.711 14
 -2 2 -14 5256.72 301.661 23
 2 2 16 6916.45 231.471 19
 -2 3 15 7371.80 325.097 35
 2 3 -15 7426.34 322.376 23
 2 3 -13 29349.2 819.862 23
 -2 3 13 28329.6 890.499 35
 -2 3 11 17756.3 710.732 35
 2 3 -11 16567.2 599.189 23
 2 3 -11 17591.0 658.496 8
 2 3 -9 2827.69 235.375 8
 2 3 -7 80303.0 1520.72 8
 2 3 -7 78447.9 1508.36 6
 2 3 -5 30469.3 762.245 1
 2 3 -5 31378.8 749.191 6
 2 3 -3 150522. 2366.00 8
 2 3 -3 146787. 2430.18 6
 2 3 -1 807781. 11640.5 8
 2 3 -1 848095. 11748.5 6
 -2 3 -1 84720.2 1397.30 8
 2 3 1 82408.3 1293.61 8
 -2 3 -1 83709.7 1303.30 7
 2 3 1 82539.3 1403.22 6
 -2 3 -3 85983.5 1472.97 8
 -2 3 -3 86313.0 1357.48 7
 2 3 3 85495.2 1420.72 6
 -2 3 -5 230017. 3451.07 7
 -2 3 -5 235785. 3592.66 8
 -2 3 -7 25536.1 693.112 8
 -2 3 -9 108393. 2024.11 23
 -2 3 -9 105864. 1994.41 8
 -2 3 -11 52855.4 1251.30 23
 -2 3 -11 54415.6 1156.28 14
 -2 3 -13 4651.35 297.516 23
 2 3 15 10231.0 331.964 19
 -2 4 16 16573.1 428.418 22
 2 4 -14 48384.1 1021.44 23
 -2 4 14 47897.4 1147.88 22
 -2 4 14 50331.3 1118.52 35
 2 4 -12 36865.0 935.203 23
 -2 4 12 38926.5 1089.49 35
 -2 4 10 34922.8 1060.30 35
 2 4 -10 36387.3 916.865 23
 2 4 -10 36845.6 1008.22 12
 2 4 -10 35957.2 1013.59 8
 2 4 -8 12794.1 517.660 8
 2 4 -8 14098.3 539.538 6
 2 4 -6 18098.3 571.160 8
 2 4 -6 17797.4 598.577 6
 2 4 -4 96900.3 1697.49 8
 2 4 -4 94473.8 1761.84 6
 2 4 -2 17285.3 461.714 8
 2 4 -2 16028.6 511.449 6
 2 4 0 342077. 5129.61 6
 -2 4 0 341512. 5052.88 8
 2 4 0 338255. 4973.48 8
 -2 4 -2 40666.5 866.437 8
 2 4 2 41415.8 867.169 6
 -2 4 -4 24221.1 645.885 8
 -2 4 -6 10081.3 417.051 8
 -2 4 -8 9306.17 421.147 23
 -2 4 -8 9364.95 439.402 8
 -2 4 -10 3868.85 284.321 23
 -2 4 -12 4361.38 288.461 23
 2 4 12 4549.50 292.277 19
 2 4 14 5622.05 247.660 19
 -2 5 15 3136.67 185.397 22
 -2 5 13 89.9458 87.4993 35
 -2 5 13 136.229 110.838 22
 2 5 -11 1379.77 186.648 12
 -2 5 11 1266.44 202.611 35
 -2 5 11 1498.03 208.244 22
 2 5 -9 113099. 2191.10 8
 -2 5 9 110475. 2241.31 35
 2 5 -9 106542. 2184.84 12
 -2 5 9 110019. 2208.85 22
 2 5 -7 4154.72 312.125 12
 2 5 -7 3924.30 289.915 8
 -2 5 7 3732.04 307.446 35
 2 5 -7 3821.10 306.447 6
 -2 5 7 3946.74 301.497 22
 2 5 -7 3935.01 301.747 18
 -2 5 7 3691.02 299.976 9
 2 5 -5 125839. 2364.05 6
 2 5 -5 127418. 2256.27 8
 2 5 -3 50756.7 1190.11 6
 2 5 -3 51976.8 1092.10 8
 2 5 -1 84508.0 1494.56 8
 2 5 -1 80663.3 1617.42 6
 -2 5 -1 19838.5 576.977 8
 2 5 1 19625.5 601.626 6
 -2 5 -3 704.960 118.262 8
 2 5 3 809.251 115.832 6
 -2 5 -5 88493.1 1733.63 8
 -2 5 -7 33114.9 956.278 12
 2 5 7 31707.8 868.365 19
 -2 5 -7 31873.8 912.161 8
 2 5 7 31657.3 903.258 35
 2 5 9 51061.0 1186.88 19
 2 5 9 48252.9 1184.76 35
 2 5 11 3409.11 242.953 19
 2 5 13 23852.5 688.796 22
 -2 6 14 7223.43 285.501 22
 -2 6 14 6616.48 241.642 35
 -2 6 12 36175.3 940.861 22
 -2 6 12 34494.9 911.687 35
 -2 6 10 18810.6 713.614 35
 2 6 -10 19832.4 717.535 12
 -2 6 10 19727.5 717.125 22
 -2 6 8 25521.1 865.005 35
 -2 6 8 25398.8 842.977 22
 2 6 -8 24969.3 859.028 12
 -2 6 6 35210.6 1009.35 35
 2 6 -6 33893.8 1042.77 6
 2 6 -6 33493.5 995.197 18
 2 6 -6 34676.3 966.294 8
 2 6 -6 34579.6 1017.45 12
 -2 6 6 34239.8 974.502 22
 2 6 -4 8591.35 419.703 34
 2 6 -4 8440.36 408.218 8
 2 6 -4 8535.06 470.305 6
 2 6 -4 8520.99 445.699 12
 -2 6 4 8629.09 427.157 22
 2 6 -4 8280.50 430.307 18
 -2 6 4 8062.39 424.435 35
 2 6 -2 155753. 2624.15 8
 2 6 -2 150402. 2797.36 6
 2 6 0 65851.2 1462.61 6
 2 6 2 129280. 2350.85 6
 -2 6 -4 62161.3 1408.47 8
 2 6 4 64621.5 1338.16 19
 2 6 4 62906.0 1399.69 35
 2 6 4 65409.3 1408.53 22
 -2 6 -4 63554.4 1407.65 10
 -2 6 -4 64880.4 1459.07 12
 2 6 6 44222.2 1052.50 19
 -2 6 -6 43856.1 1140.68 8
 -2 6 -6 43197.5 1158.25 12
 2 6 6 44656.2 1140.79 22
 2 6 6 44076.1 1120.56 35
 2 6 8 11730.9 471.733 19
 2 6 8 11516.1 504.141 35
 2 6 8 11209.2 531.082 22
 2 6 10 54432.1 1170.83 35
 2 6 10 52667.4 1265.88 22
 2 6 12 3823.01 248.874 22
 -2 7 13 20093.3 469.098 35
 -2 7 11 14888.7 528.259 22
 -2 7 11 15236.5 528.622 35
 -2 7 9 36434.5 1005.15 35
 2 7 -9 36408.4 1029.05 12
 -2 7 9 36057.8 995.252 22
 -2 7 9 36941.9 905.273 34
 -2 7 7 35081.8 1011.27 35
 -2 7 7 33353.0 976.294 22
 2 7 -7 34063.4 1028.17 12
 -2 7 7 34917.8 915.101 34
 -2 7 5 19253.9 711.114 35
 2 7 -5 20914.4 756.027 18
 -2 7 5 19289.0 700.301 22
 2 7 -5 18603.1 725.739 12
 -2 7 5 19887.7 660.068 34
 2 7 -3 20924.7 699.765 8
 -2 7 3 21635.8 724.241 35
 2 7 -3 22567.1 834.020 6
 2 7 -3 21650.9 760.063 18
 -2 7 3 20346.2 675.044 34
 2 7 -3 21040.5 747.167 12
 2 7 -3 20790.1 716.713 34
 -2 7 1 33827.2 926.184 35
 -2 7 1 35074.4 930.992 34
 2 7 -1 34620.1 1049.19 6
 2 7 -1 36844.7 974.261 34
 2 7 -1 36083.8 905.563 10
 2 7 -1 33514.6 969.666 18
 -2 7 -1 454.918 122.742 18
 2 7 1 469.507 123.935 35
 2 7 1 440.666 126.776 6
 2 7 1 328.671 117.710 34
 -2 7 -1 429.361 126.991 10
 -2 7 -1 393.579 112.227 34
 -2 7 -3 34492.3 958.358 10
 2 7 3 34600.3 892.013 19
 2 7 3 35004.7 945.039 18
 2 7 3 33377.9 950.882 35
 -2 7 -3 34730.4 984.418 12
 2 7 3 35714.6 984.913 34
 2 7 5 59269.3 1368.99 35
 2 7 5 58089.4 1339.00 22
 2 7 7 38647.7 1010.31 35
 2 7 7 38538.2 1015.89 22
 2 7 9 37792.2 913.137 35
 2 7 9 38252.0 958.800 22
 2 7 11 3204.93 204.524 22
 2 7 11 3330.70 165.566 35
 -2 8 10 14665.2 473.734 35
 -2 8 8 18354.8 551.077 34
 -2 8 8 20203.5 649.205 35
 2 8 -8 19986.4 676.557 12
 2 8 -6 13277.5 573.040 12
 -2 8 6 12765.9 537.380 35
 -2 8 6 12752.9 484.629 34
 2 8 -4 144282. 2755.05 18
 2 8 -4 148601. 2725.25 12
 -2 8 4 146594. 2670.85 35
 -2 8 4 149805. 2602.60 34
 -2 8 2 23982.9 744.090 34
 2 8 -2 24613.2 776.867 12
 -2 8 2 22508.3 735.493 35
 2 8 -2 24860.1 821.227 18
 2 8 -2 24541.4 714.385 10
 2 8 -2 21941.1 760.821 34
 -2 8 0 13146.9 554.445 10
 -2 8 0 15952.8 597.808 34
 2 8 0 13737.1 571.696 34
 2 8 0 14216.2 586.061 18
 2 8 0 15112.6 539.167 10
 2 8 2 48100.3 1201.97 34
 2 8 2 49637.0 1185.40 18
 -2 8 -2 48287.7 1192.16 10
 2 8 4 11073.2 498.519 34
 2 8 4 11286.0 493.427 35
 2 8 6 638.506 142.959 34
 2 8 6 653.549 137.203 35
 2 8 8 7155.61 347.345 34
 2 8 8 6654.68 311.576 35
 2 8 10 22692.5 558.318 34
 -2 9 9 21901.6 533.847 35
 -2 9 7 12593.8 443.113 35
 -2 9 7 12769.4 381.262 34
 -2 9 5 13151.9 483.766 35
 -2 9 5 13431.5 452.029 34
 2 9 -5 13093.8 498.344 12
 -2 9 3 3477.34 258.966 10
 2 9 -3 3406.78 245.077 12
 -2 9 3 3227.82 231.858 34
 2 9 -3 3347.82 273.965 18
 -2 9 1 5843.29 338.202 10
 2 9 -1 5689.13 344.533 18
 2 9 -1 5830.52 352.114 34
 -2 9 1 5662.63 322.976 34
 2 9 1 4546.99 302.020 34
 2 9 1 4022.27 242.711 10
 2 9 1 4158.43 277.973 18
 -2 9 -1 4389.81 290.041 10
 2 9 3 2686.53 227.620 34
 2 9 3 2654.65 192.958 10
 2 9 5 2837.74 217.389 34
 2 9 7 441.000 89.2067 34
 -2 10 6 482.422 71.7897 10
 -2 10 4 20595.7 537.328 10
 -2 10 2 42245.2 905.826 10
 -2 10 0 17299.4 505.340 10
 2 10 2 6226.86 289.364 34
 2 10 4 28772.8 658.058 34
 2 10 6 5489.79 196.888 34
 -3 -10 -3 1894.46 117.365 24
 -3 -10 -5 1266.46 90.4180 24
 3 -9 -10 4854.01 179.746 16
 3 -9 -10 4549.68 171.258 17
 3 -9 -8 4526.22 219.711 36
 3 -9 -8 4564.35 232.930 17
 3 -9 -6 3405.33 217.562 36
 -3 -9 -6 18212.2 465.067 33
 -3 -9 -6 16917.3 448.872 16
 -3 -9 -6 16741.3 499.827 24
 -3 -9 -8 1804.20 111.519 16
 -3 -9 -8 1699.57 107.648 33
 -3 -9 -8 1719.26 125.129 24
 3 -8 -11 3046.71 181.674 17
 3 -8 -11 3359.33 176.617 15
 3 -8 -11 3187.14 182.295 36
 3 -8 -9 13316.0 499.484 17
 3 -8 -9 14435.5 485.482 15
 3 -8 -9 13714.1 492.066 36
 3 -8 -7 3580.13 256.141 15
 -3 -8 -3 15219.5 509.765 16
 -3 -8 -5 3656.94 250.651 16
 -3 -8 -5 4499.81 251.793 17
 -3 -8 -7 1537.26 160.294 16
 -3 -8 -7 1492.87 140.822 17
 -3 -8 -9 16495.8 477.442 24
 -3 -8 -9 15675.8 456.973 16
 3 -7 -12 5645.79 272.052 17
 3 -7 -12 6348.49 291.864 36
 3 -7 -12 5601.98 276.790 15
 3 -7 -10 4144.77 295.654 17
 3 -7 -10 4220.31 291.324 15
 3 -7 -10 4005.52 286.410 36
 3 -7 -8 19236.6 670.494 13
 3 -7 -8 19869.2 704.937 15
 3 -7 -6 11780.7 514.084 13
 3 -7 -4 34498.7 1030.24 2
 3 -7 -2 36167.4 1025.23 2
 -3 -7 2 36567.7 1099.79 2
 -3 -7 0 1817.37 241.323 2
 -3 -7 -2 8906.99 530.969 2
 -3 -7 -4 20997.0 653.943 17
 -3 -7 -6 177.410 96.3956 17
 -3 -7 -6 832.301 129.737 36
 -3 -7 -8 675.881 128.692 17
 -3 -7 -8 590.289 100.472 15
 -3 -7 -10 6036.63 295.835 16
 -3 -7 -10 6013.64 289.453 24
 -3 -7 -12 12348.3 327.235 16
 -3 -7 -12 13518.6 342.537 33
 3 -6 -13 1979.03 177.878 15
 3 -6 -13 2211.10 178.856 36
 3 -6 -13 1930.21 161.945 17
 3 -6 -11 39314.5 1029.19 15
 3 -6 -11 37831.6 1008.49 36
 3 -6 -11 38199.1 1008.16 17
 3 -6 -9 11733.7 540.478 13
 3 -6 -9 11504.7 526.205 21
 3 -6 -9 12111.6 557.195 15
 3 -6 -7 68750.0 1554.71 13
 3 -6 -7 67850.9 1507.33 21
 3 -6 -7 69998.9 1645.51 2
 3 -6 -5 76486.6 1692.99 2
 -3 -6 3 83273.5 1648.33 4
 3 -6 -3 81935.4 1716.54 2
 -3 -6 1 7384.56 378.786 4
 3 -6 -1 5814.19 336.271 2
 -3 -6 -1 33719.6 949.876 4
 -3 -6 -1 35547.4 1042.65 2
 -3 -6 -3 38580.2 1139.41 2
 -3 -6 -5 9218.35 435.431 17
 -3 -6 -5 9568.43 417.175 36
 -3 -6 -5 9775.63 555.716 2
 -3 -6 -7 18383.8 650.504 17
 -3 -6 -7 19253.8 634.439 36
 -3 -6 -7 18980.3 617.388 15
 -3 -6 -9 6083.75 328.956 15
 -3 -6 -9 6629.08 361.515 17
 -3 -6 -9 6372.77 364.189 16
 -3 -6 -11 5792.77 279.128 24
 -3 -6 -11 5736.64 293.455 16
 -3 -6 -13 795.186 78.0395 33
 3 -5 -14 14565.6 473.050 15
 3 -5 -14 13650.8 412.890 17
 3 -5 -14 13392.5 390.304 16
 3 -5 -12 13186.0 526.340 17
 3 -5 -12 13372.5 556.645 15
 3 -5 -12 14211.0 558.306 36
 3 -5 -12 13804.0 506.423 23
 3 -5 -10 12519.7 583.241 15
 3 -5 -10 13880.6 605.001 13
 3 -5 -10 13989.3 612.080 21
 3 -5 -8 41414.6 1135.25 21
 3 -5 -8 42589.1 1140.83 13
 3 -5 -8 45442.5 1212.46 2
 3 -5 -6 7953.59 425.896 2
 3 -5 -4 125662. 2293.22 2
 3 -5 -2 270643. 4238.39 2
 -3 -5 2 267023. 4211.41 4
 3 -5 0 116539. 2025.01 2
 -3 -5 0 118861. 2116.22 4
 -3 -5 -2 22799.9 746.159 2
 -3 -5 -2 21040.9 682.775 4
 -3 -5 -4 24087.0 811.255 2
 -3 -5 -6 46769.0 1104.24 17
 -3 -5 -6 44214.2 1051.31 15
 -3 -5 -6 44263.1 1212.09 2
 -3 -5 -6 44261.4 1060.94 36
 -3 -5 -8 93343.1 1846.97 15
 -3 -5 -8 92214.9 1856.95 36
 -3 -5 -8 97797.9 1900.95 17
 -3 -5 -10 3445.20 269.615 17
 -3 -5 -10 3414.92 256.057 24
 -3 -5 -10 3279.35 263.672 16
 -3 -5 -10 3074.43 249.946 15
 -3 -5 -12 1965.23 160.094 14
 -3 -5 -12 2361.06 185.764 16
 -3 -5 -14 781.965 71.7602 14
 3 -4 -15 15910.1 451.504 23
 3 -4 -13 1252.04 174.208 15
 3 -4 -13 1369.44 171.895 36
 3 -4 -13 1279.61 172.873 23
 3 -4 -13 1270.24 153.032 17
 3 -4 -11 38171.6 1113.67 21
 3 -4 -11 36745.0 1032.53 36
 3 -4 -11 39557.1 1095.48 13
 3 -4 -11 38484.7 1069.52 15
 3 -4 -9 68303.5 1535.57 5
 3 -4 -9 71866.5 1595.13 13
 3 -4 -9 71798.7 1553.40 31
 3 -4 -9 72759.5 1623.49 21
 3 -4 -9 70460.1 1595.26 2
 3 -4 -7 111116. 2121.62 2
 3 -4 -5 107530. 1973.93 2
 3 -4 -3 2959.23 212.447 2
 -3 -4 1 64479.7 1250.74 4
 3 -4 -1 65840.6 1224.11 2
 -3 -4 -1 5872.61 296.878 4
 3 -4 1 5701.89 232.704 2
 -3 -4 -3 80099.2 1392.73 7
 -3 -4 -3 82810.1 1620.85 2
 -3 -4 -5 43286.6 1079.98 2
 -3 -4 -5 43567.7 955.744 7
 -3 -4 -7 59177.3 1294.05 36
 -3 -4 -7 59270.6 1374.36 2
 -3 -4 -7 57088.9 1297.25 17
 -3 -4 -7 58694.8 1285.92 15
 -3 -4 -7 60255.7 1295.92 7
 -3 -4 -9 15051.9 578.117 17
 -3 -4 -9 13780.2 560.973 16
 -3 -4 -9 14187.2 562.982 15
 -3 -4 -9 14295.5 564.920 36
 -3 -4 -9 13456.7 563.712 7
 -3 -4 -11 39598.8 978.598 16
 -3 -4 -11 38098.2 960.688 14
 -3 -4 -13 6155.08 290.214 14
 -3 -4 -13 5694.64 253.555 16
 -3 -4 -15 320.347 51.1111 14
 3 -3 -16 4518.86 217.129 23
 3 -3 -16 4944.23 227.862 14
 3 -3 -14 1262.39 161.227 15
 3 -3 -14 1108.50 162.925 23
 3 -3 -12 2528.49 238.016 36
 3 -3 -12 2475.65 220.427 17
 3 -3 -12 2538.11 246.217 15
 3 -3 -12 2383.36 263.716 21
 3 -3 -12 2049.97 230.537 23
 3 -3 -10 43898.9 1194.15 21
 3 -3 -10 47208.4 1185.44 13
 3 -3 -10 45662.1 1156.67 15
 3 -3 -10 44755.2 1148.24 2
 3 -3 -8 17001.1 561.297 5
 3 -3 -8 15771.4 581.519 2
 3 -3 -6 224909. 3589.11 2
 3 -3 -4 68646.8 1287.18 2
 3 -3 -2 22294.4 535.818 2
 -3 -3 0 484660. 6761.48 7
 3 -3 0 476788. 6890.58 2
 -3 -3 0 467127. 6985.67 4
 3 -3 2 23348.5 444.870 2
 -3 -3 -2 23559.4 608.721 4
 -3 -3 -2 22512.9 495.494 7
 -3 -3 -4 78082.8 1415.26 7
 -3 -3 -4 83419.0 1533.70 2
 -3 -3 -6 7216.18 353.703 2
 -3 -3 -6 7211.27 334.012 7
 -3 -3 -8 69620.9 1442.78 17
 -3 -3 -8 67851.0 1432.77 15
 -3 -3 -8 67046.9 1447.14 7
 -3 -3 -8 66213.2 1423.09 36
 -3 -3 -10 58591.6 1324.13 17
 -3 -3 -10 60048.9 1355.31 15
 -3 -3 -10 57025.2 1289.08 16
 -3 -3 -12 3922.53 244.369 16
 -3 -3 -12 3740.25 273.819 14
 -3 -3 -14 5216.01 262.421 14
 3 -2 -17 3944.44 157.859 14
 3 -2 -17 4248.15 184.619 23
 3 -2 -15 11902.6 465.739 23
 3 -2 -13 55675.8 1218.86 36
 3 -2 -13 56117.5 1258.20 15
 3 -2 -13 52459.9 1286.99 23
 3 -2 -11 6298.69 363.398 15
 3 -2 -11 6077.29 372.154 13
 3 -2 -11 6425.40 352.192 36
 3 -2 -11 6033.07 394.312 21
 3 -2 -11 5872.82 350.356 2
 3 -2 -9 20154.6 587.360 5
 3 -2 -9 19481.9 627.519 2
 3 -2 -7 12398.9 438.161 2
 3 -2 -7 11812.5 406.101 5
 3 -2 -5 51960.6 1026.10 2
 3 -2 -3 713980. 10171.9 2
 3 -2 -1 16703.3 378.138 2
 -3 -2 1 16848.5 298.135 7
 -3 -2 -1 162261. 2400.44 7
 3 -2 1 161226. 2351.32 2
 -3 -2 -1 164251. 2510.04 4
 -3 -2 -3 75656.2 1352.45 4
 -3 -2 -3 74284.8 1270.61 7
 -3 -2 -5 64610.5 1248.77 7
 -3 -2 -5 69649.5 1266.51 2
 -3 -2 -7 20071.2 565.556 2
 -3 -2 -7 19354.7 604.267 7
 -3 -2 -9 47040.5 1089.97 16
 -3 -2 -9 48876.4 1148.99 15
 -3 -2 -9 49346.3 1129.58 17
 -3 -2 -9 48549.7 1177.00 7
 -3 -2 -11 13941.8 557.951 14
 -3 -2 -11 14644.3 525.387 23
 -3 -2 -13 17374.2 534.528 23
 -3 -2 -13 18012.0 596.455 14
 -3 -2 -15 15980.6 448.218 14
 3 -1 -16 17313.8 472.849 14
 3 -1 -16 16969.7 523.937 23
 3 -1 -14 5183.85 336.426 23
 3 -1 -12 34797.6 980.510 29
 3 -1 -12 32676.7 980.106 21
 3 -1 -12 34038.9 969.287 23
 3 -1 -12 34895.3 906.599 15
 3 -1 -10 23618.4 687.603 2
 3 -1 -8 120402. 1993.71 5
 3 -1 -8 120038. 2070.72 2
 3 -1 -6 92760.0 1548.30 5
 3 -1 -6 91485.7 1586.65 2
 3 -1 -4 682584. 9869.57 5
 3 -1 -4 706510. 9888.74 2
 -3 -1 -2 381609. 5710.00 4
 -3 -1 -2 396352. 5678.34 7
 3 -1 2 400116. 5575.12 3
 -3 -1 -4 168463. 2583.32 2
 -3 -1 -4 173477. 2647.55 7
 -3 -1 -6 254621. 3809.74 2
 -3 -1 -6 257635. 3953.79 7
 -3 -1 -8 140168. 2454.50 7
 -3 -1 -10 29837.2 837.820 23
 -3 -1 -10 33018.7 930.558 7
 -3 -1 -10 31977.8 871.546 14
 -3 -1 -12 14269.5 555.085 14
 -3 -1 -12 15115.2 550.680 23
 -3 -1 -14 11109.6 407.647 23
 -3 -1 -14 12345.8 444.899 14
 -3 -1 -16 30006.4 597.162 14
 3 0 -17 496.895 85.1201 23
 3 0 -15 1303.83 137.109 14
 3 0 -15 1673.30 196.459 23
 3 0 -13 4108.70 309.650 23
 3 0 -11 264903. 4408.19 29
 3 0 -11 264530. 4374.02 21
 3 0 -11 274090. 4369.70 23
 3 0 -9 91749.9 1631.07 1
 3 0 -9 87787.2 1627.79 2
 3 0 -7 30.9593 55.2526 2
 3 0 -7 50.5094 53.4468 1
 3 0 -5 140061. 2188.61 2
 3 0 -3 391135. 5609.82 2
 -3 0 1 37711.7 626.179 7
 3 0 -1 37008.0 626.197 2
 -3 0 -1 175755. 2562.58 4
 3 0 1 175663. 2560.17 3
 -3 0 -3 869.110 80.2267 7
 -3 0 -3 624.738 44.6949 2
 -3 0 -5 3574.47 137.417 8
 -3 0 -5 3793.61 199.631 7
 -3 0 -7 75629.5 1445.79 7
 -3 0 -9 4278.52 286.680 7
 -3 0 -11 2327.08 226.468 14
 -3 0 -11 2818.15 248.296 23
 -3 0 -11 2645.37 252.145 7
 -3 0 -13 57085.2 1256.28 23
 -3 0 -13 56196.6 1234.21 14
 -3 0 -15 2808.87 178.847 14
 -3 0 -15 2624.21 174.508 23
 3 1 -16 17742.9 534.766 23
 3 1 -14 4959.05 328.706 23
 3 1 -12 34784.8 958.326 23
 3 1 -12 33183.1 951.420 8
 3 1 -10 23369.5 700.651 8
 3 1 -8 120117. 2065.99 1
 3 1 -6 95582.0 1522.29 3
 3 1 -6 94667.3 1537.97 6
 3 1 -6 92708.1 1615.78 1
 -3 1 0 412579. 5863.42 7
 -3 1 -2 385239. 5636.40 8
 -3 1 -2 398766. 5666.90 7
 3 1 2 398205. 5546.64 1
 -3 1 -4 166287. 2493.80 8
 -3 1 -4 165613. 2552.58 7
 -3 1 -6 247490. 3862.63 7
 -3 1 -6 256829. 3781.88 8
 -3 1 -8 135086. 2331.25 7
 -3 1 -10 31599.4 873.477 23
 -3 1 -10 32058.9 852.157 14
 -3 1 -10 29859.2 849.857 7
 -3 1 -12 15406.1 553.973 14
 -3 1 -12 13988.8 557.945 23
 -3 1 -14 11210.5 409.885 14
 -3 1 -14 11257.9 435.920 23
 3 1 16 30217.7 628.780 19
 3 2 -17 4070.41 176.825 23
 -3 2 15 11937.2 485.349 35
 3 2 -15 12124.9 456.884 23
 3 2 -13 53760.4 1257.06 23
 -3 2 13 54721.5 1387.57 35
 3 2 -11 6411.96 407.256 29
 3 2 -11 5966.13 349.731 23
 3 2 -11 5873.72 361.994 8
 3 2 -9 18776.3 609.660 8
 3 2 -9 18786.9 615.026 1
 3 2 -7 11939.1 430.243 1
 3 2 -7 11562.7 383.037 6
 3 2 -5 48965.6 950.075 6
 3 2 -5 49476.6 987.490 1
 3 2 -3 704764. 10065.7 1
 3 2 -1 17209.8 353.544 8
 -3 2 1 17053.2 380.901 7
 3 2 -1 16807.8 397.475 1
 -3 2 -1 162805. 2425.68 8
 3 2 1 160184. 2270.77 8
 -3 2 -1 157186. 2386.88 7
 3 2 1 161482. 2370.41 1
 -3 2 -3 75829.1 1274.87 8
 -3 2 -3 75635.1 1248.48 7
 -3 2 -5 67582.2 1212.63 7
 -3 2 -5 70126.4 1232.47 8
 -3 2 -7 19609.3 542.604 8
 -3 2 -7 19570.3 548.275 7
 -3 2 -9 48293.6 1077.99 14
 -3 2 -9 47748.8 1126.72 23
 -3 2 -9 46956.8 1062.54 7
 -3 2 -11 13351.9 509.716 14
 -3 2 -11 13546.0 555.344 23
 -3 2 -13 19093.1 628.436 23
 -3 2 -13 18617.8 569.387 14
 3 2 15 14935.9 452.879 19
 -3 3 16 4312.16 201.502 35
 -3 3 16 4503.75 227.191 22
 3 3 -16 4589.54 205.957 23
 3 3 -14 1134.11 151.473 23
 -3 3 14 999.737 177.529 35
 -3 3 12 2390.32 273.229 35
 3 3 -12 2434.52 226.114 23
 3 3 -10 44320.0 1126.75 8
 3 3 -10 44084.2 1046.49 23
 3 3 -8 16401.9 531.625 6
 3 3 -8 14425.3 528.144 8
 3 3 -6 232769. 3623.20 6
 3 3 -6 233477. 3605.45 8
 3 3 -4 70703.0 1273.04 8
 3 3 -4 70717.6 1329.15 6
 3 3 -4 70820.8 1337.02 1
 3 3 -2 22157.6 493.423 8
 3 3 -2 20672.2 529.518 1
 3 3 -2 21845.2 557.499 6
 3 3 0 482047. 6852.22 8
 -3 3 0 482555. 6904.53 7
 -3 3 -2 23573.2 490.472 7
 -3 3 -2 22388.9 542.456 8
 -3 3 -4 86099.9 1404.20 7
 -3 3 -4 82432.1 1480.50 8
 3 3 4 82843.8 1400.81 6
 -3 3 -6 7571.92 328.761 8
 -3 3 -6 7622.33 285.108 7
 -3 3 -8 66912.0 1374.16 8
 -3 3 -8 66727.2 1407.92 23
 -3 3 -10 62145.1 1371.46 23
 -3 3 -10 58940.5 1263.33 14
 -3 3 -12 3584.63 235.927 14
 -3 3 -12 3614.88 277.296 23
 3 3 14 5111.02 270.156 19
 -3 4 15 15141.1 480.554 35
 3 4 -15 15607.3 413.817 23
 -3 4 15 15875.4 502.620 22
 -3 4 13 1241.39 196.863 35
 3 4 -13 1237.14 146.998 23
 3 4 -11 39781.0 1051.17 12
 3 4 -11 40221.0 968.228 23
 -3 4 11 38499.5 1145.08 35
 3 4 -9 71145.7 1553.13 8
 -3 4 9 70847.8 1599.63 9
 3 4 -9 70097.6 1559.96 12
 -3 4 9 73254.2 1656.43 35
 3 4 -7 107814. 2049.12 6
 3 4 -7 109497. 2016.19 8
 3 4 -5 103829. 1894.14 8
 3 4 -5 112263. 2003.52 6
 3 4 -3 3040.47 186.572 8
 3 4 -3 3084.32 225.853 6
 3 4 -1 64427.4 1274.81 6
 3 4 -1 64095.0 1137.80 8
 -3 4 -1 6096.44 272.541 8
 3 4 1 5081.46 263.155 6
 -3 4 -3 82780.9 1507.71 8
 3 4 3 80774.9 1469.73 6
 -3 4 -5 42364.7 978.029 8
 -3 4 -7 61043.4 1320.90 8
 -3 4 -7 60282.0 1295.11 23
 -3 4 -9 13414.6 542.505 8
 -3 4 -9 14781.9 558.499 23
 3 4 11 39888.6 1027.35 19
 -3 4 -11 37908.8 982.185 23
 3 4 13 5474.45 284.203 19
 3 4 15 360.575 65.8877 22
 -3 5 14 14312.3 486.441 35
 -3 5 14 13980.3 484.478 22
 -3 5 12 13308.8 561.986 22
 -3 5 12 13735.5 589.931 35
 -3 5 10 13838.2 596.252 9
 3 5 -10 13299.6 585.829 12
 -3 5 10 13468.4 624.266 35
 -3 5 10 13936.5 608.203 22
 -3 5 8 44450.6 1198.64 35
 3 5 -8 44364.0 1134.51 8
 3 5 -8 41323.3 1139.61 6
 -3 5 8 44809.4 1150.69 22
 -3 5 8 41011.1 1158.70 9
 3 5 -8 42621.8 1156.29 12
 3 5 -6 7410.07 381.520 8
 3 5 -6 7511.42 423.248 6
 3 5 -4 129230. 2237.83 8
 3 5 -4 126881. 2373.53 6
 3 5 -2 265014. 4152.26 8
 3 5 -2 279594. 4355.81 6
 3 5 0 112825. 2075.13 6
 -3 5 -2 23192.1 657.842 8
 3 5 2 22497.0 663.269 6
 -3 5 -4 25148.0 728.348 8
 -3 5 -6 46986.9 1120.42 8
 3 5 6 45173.2 1081.06 19
 3 5 8 102302. 1931.88 35
 3 5 8 97478.2 1944.14 19
 3 5 10 3596.42 268.783 19
 3 5 12 2182.05 207.112 22
 3 5 12 1920.15 167.693 19
 3 5 14 675.514 82.9766 22
 -3 6 13 2126.79 187.454 22
 -3 6 13 2075.20 187.230 35
 -3 6 11 37651.2 1030.10 35
 3 6 -11 34689.3 969.424 12
 -3 6 11 37868.6 1004.92 22
 -3 6 9 11013.1 547.055 35
 3 6 -9 10904.1 543.519 12
 -3 6 9 10927.2 530.104 22
 3 6 -7 68416.3 1639.39 6
 -3 6 7 69830.1 1614.31 9
 3 6 -7 67437.8 1596.13 12
 -3 6 7 67327.8 1540.48 22
 3 6 -7 65608.3 1547.62 18
 -3 6 7 67808.6 1583.74 35
 3 6 -7 70395.7 1552.97 8
 -3 6 5 76172.5 1722.72 9
 3 6 -5 79206.4 1686.79 18
 3 6 -5 78743.9 1732.80 30
 3 6 -5 82875.0 1806.11 6
 3 6 -5 72785.3 1614.32 34
 -3 6 5 80624.8 1703.83 35
 3 6 -5 81180.7 1740.51 12
 -3 6 5 79124.9 1660.63 22
 3 6 -5 76258.9 1621.66 8
 -3 6 3 85053.1 1703.37 22
 3 6 -3 81663.4 1804.52 6
 3 6 -3 85919.1 1656.08 8
 -3 6 3 82428.5 1764.95 9
 3 6 -3 84896.5 1737.30 18
 3 6 -1 5577.91 359.865 6
 3 6 1 34431.3 955.739 6
 3 6 3 37604.6 946.585 19
 3 6 3 36593.0 973.755 18
 3 6 3 38564.0 979.523 35
 3 6 5 9184.44 438.130 18
 3 6 5 9593.78 435.266 19
 3 6 5 10929.5 480.892 22
 3 6 5 9416.08 451.129 35
 -3 6 -5 10146.4 481.876 8
 3 6 7 20461.4 676.101 35
 3 6 7 19646.3 653.175 19
 3 6 7 19249.9 690.550 22
 3 6 9 6162.09 333.164 19
 3 6 9 6410.52 327.944 35
 3 6 9 6623.07 381.130 22
 3 6 11 5952.32 273.841 19
 3 6 11 5646.45 308.097 22
 3 6 13 611.869 77.9628 22
 -3 7 12 5662.08 279.323 22
 -3 7 12 5940.77 288.374 35
 -3 7 10 4279.06 300.719 35
 -3 7 10 4457.49 298.533 22
 3 7 -10 4840.64 319.994 12
 -3 7 8 18127.5 672.767 22
 -3 7 8 19774.4 715.444 35
 3 7 -8 18653.5 728.218 12
 3 7 -6 10009.0 516.706 18
 3 7 -6 10916.1 543.716 12
 -3 7 6 11283.5 457.117 34
 -3 7 6 10440.0 504.467 22
 -3 7 6 10694.4 517.443 35
 -3 7 4 34806.8 910.117 34
 3 7 -4 33925.1 1005.41 30
 3 7 -4 36393.1 1118.50 6
 -3 7 4 36888.3 1005.27 35
 3 7 -4 36694.8 1042.71 18
 3 7 -4 34935.7 1029.35 12
 3 7 -4 33755.5 973.434 34
 3 7 -2 37950.9 1126.71 6
 -3 7 2 36807.3 939.650 34
 -3 7 2 34644.6 955.120 35
 3 7 -2 36916.8 1030.11 18
 3 7 -2 35712.2 1007.70 12
 3 7 -2 36264.1 988.152 34
 -3 7 0 1651.52 181.582 35
 -3 7 0 1606.29 183.997 34
 3 7 0 1792.63 228.424 6
 -3 7 0 1868.96 212.549 10
 3 7 0 1877.13 210.799 18
 3 7 0 1614.95 196.753 34
 3 7 2 8492.66 405.361 19
 3 7 2 8239.64 419.641 35
 3 7 2 7991.77 428.533 18
 3 7 2 8260.95 437.902 34
 -3 7 -2 8619.27 439.418 10
 3 7 4 20400.3 691.918 35
 3 7 4 20156.2 651.897 19
 3 7 4 19916.3 683.398 18
 3 7 4 20718.1 669.163 22
 -3 7 -4 20901.4 715.964 10
 3 7 6 368.575 104.163 19
 3 7 6 196.431 105.051 22
 3 7 6 323.970 111.862 35
 3 7 8 446.524 110.747 35
 3 7 8 535.715 102.545 19
 3 7 8 510.030 121.395 22
 3 7 10 5478.07 274.717 22
 3 7 12 12632.5 344.854 34
 -3 8 11 3212.64 188.859 35
 3 8 -9 13387.0 517.730 12
 -3 8 9 14689.8 518.275 35
 -3 8 7 4763.64 318.226 35
 3 8 -7 5242.79 352.273 12
 -3 8 5 47180.3 1061.97 34
 3 8 -5 46500.7 1223.10 18
 3 8 -5 46236.1 1201.90 12
 -3 8 5 45576.0 1147.67 35
 3 8 -3 3597.13 308.657 18
 3 8 -3 3483.06 292.964 34
 -3 8 3 3945.74 287.380 35
 3 8 -3 3519.03 288.635 12
 -3 8 3 3237.67 248.249 34
 3 8 -1 32797.6 928.480 34
 3 8 -1 30957.0 939.469 18
 -3 8 1 32542.1 926.391 10
 -3 8 1 31293.3 876.993 34
 3 8 1 4377.24 315.963 34
 3 8 1 4453.93 316.656 18
 -3 8 -1 4021.24 305.116 10
 3 8 3 14187.0 555.637 18
 3 8 3 14118.3 573.040 34
 -3 8 -3 14603.5 578.854 10
 3 8 5 3951.69 292.160 34
 3 8 7 1675.76 185.712 34
 3 8 9 16088.4 486.023 34
 -3 9 10 4619.97 182.207 10
 -3 9 8 4617.28 237.437 35
 -3 9 6 3492.81 231.472 35
 3 9 -6 3576.95 246.532 12
 -3 9 4 21876.8 602.442 34
 3 9 -4 22699.5 677.979 12
 -3 9 4 21331.0 662.242 10
 3 9 -4 21386.2 707.456 18
 3 9 -2 3268.52 269.802 18
 -3 9 2 2986.88 248.456 10
 3 9 -2 2811.62 247.699 34
 -3 9 2 2927.10 220.059 34
 3 9 0 3013.21 252.158 18
 3 9 0 3094.62 255.163 34
 -3 9 0 2731.13 235.190 10
 3 9 2 5519.11 310.270 18
 3 9 2 5803.68 331.427 34
 -3 9 -2 5555.65 322.382 10
 3 9 4 3463.76 246.351 34
 3 9 6 17663.6 526.172 34
 3 9 8 1715.40 124.824 34
 -3 10 7 1364.93 96.3921 10
 -3 10 5 1280.04 118.698 10
 -3 10 3 399.376 89.6489 10
 -3 10 1 14735.0 461.873 10
 3 10 1 10320.6 377.877 34
 3 10 1 9882.86 340.255 18
 3 10 3 1719.84 143.083 34
 3 10 5 1451.34 110.615 34
 -4 -10 -2 8996.86 280.088 37
 -4 -10 -4 17359.5 408.708 37
 4 -9 -9 11297.3 343.310 17
 4 -9 -9 11547.4 331.958 36
 4 -9 -7 16354.6 484.903 36
 4 -9 -7 15776.7 437.029 15
 -4 -9 -3 34852.2 807.346 24
 -4 -9 -5 20734.8 558.003 24
 -4 -9 -5 20268.6 488.710 16
 -4 -9 -5 21562.0 510.926 33
 -4 -9 -7 11105.8 304.124 33
 -4 -9 -7 11762.1 347.242 24
 -4 -9 -7 11247.5 345.576 37
 -4 -9 -7 10898.5 298.219 16
 4 -8 -12 12248.2 312.848 17
 4 -8 -12 12465.2 316.092 16
 4 -8 -10 72620.3 1361.34 15
 4 -8 -10 73232.1 1385.07 36
 4 -8 -10 73443.6 1397.65 17
 4 -8 -8 12627.4 485.840 15
 4 -8 -8 12975.7 456.765 13
 -4 -8 -4 14020.8 483.178 16
 -4 -8 -6 5894.72 294.681 16
 -4 -8 -6 5556.29 312.665 24
 -4 -8 -8 50484.7 1018.36 16
 -4 -8 -8 52817.8 1060.00 24
 -4 -8 -10 7142.17 228.620 24
 -4 -8 -10 7481.33 237.797 33
 4 -7 -13 9069.75 298.391 36
 4 -7 -13 9767.00 311.555 15
 4 -7 -13 9726.99 293.639 16
 4 -7 -13 9327.96 289.577 17
 4 -7 -11 4325.52 270.774 17
 4 -7 -11 4063.31 267.833 36
 4 -7 -11 4189.01 266.440 15
 4 -7 -9 11157.2 509.968 15
 4 -7 -9 11098.8 491.352 13
 4 -7 -9 10870.0 451.168 21
 4 -7 -7 10153.4 485.685 13
 -4 -7 1 47103.3 1332.82 2
 -4 -7 -1 15050.8 702.364 2
 -4 -7 -3 24700.8 722.749 16
 -4 -7 -5 15219.9 528.219 17
 -4 -7 -5 13799.2 541.374 16
 -4 -7 -7 44119.7 1048.41 16
 -4 -7 -7 42959.0 1006.27 17
 -4 -7 -9 25404.9 686.489 16
 -4 -7 -9 26475.6 705.262 24
 -4 -7 -11 18273.7 439.437 24
 -4 -7 -11 20014.2 483.594 33
 -4 -7 -11 19301.4 474.899 16
 4 -6 -14 496.680 82.0470 15
 4 -6 -14 400.487 61.2945 16
 4 -6 -12 9033.76 414.718 15
 4 -6 -12 9276.90 404.398 17
 4 -6 -12 9196.23 408.087 36
 4 -6 -10 8426.55 453.991 15
 4 -6 -10 7966.91 433.250 21
 4 -6 -10 8101.61 442.719 13
 4 -6 -8 83115.6 1841.89 13
 4 -6 -8 88601.2 1840.21 21
 4 -6 -6 81020.7 1789.36 2
 4 -6 -4 83679.9 1789.53 2
 -4 -6 4 91330.5 1792.13 4
 4 -6 -2 193450. 3238.24 2
 -4 -6 2 189591. 3287.05 4
 -4 -6 0 30896.4 916.618 4
 -4 -6 -2 58606.9 1491.30 2
 -4 -6 -4 103251. 1924.18 17
 -4 -6 -4 100942. 2202.74 2
 -4 -6 -6 32277.8 831.875 36
 -4 -6 -6 30217.8 882.730 16
 -4 -6 -6 30882.4 858.803 17
 -4 -6 -8 6270.21 350.940 17
 -4 -6 -8 6389.37 327.472 15
 -4 -6 -8 6011.03 354.843 16
 -4 -6 -10 9676.89 395.235 24
 -4 -6 -10 9412.21 398.278 16
 -4 -6 -12 4245.98 202.608 33
 -4 -6 -12 3978.50 195.144 16
 4 -5 -15 8430.35 290.596 15
 4 -5 -13 4878.29 294.928 36
 4 -5 -13 4816.66 301.872 15
 4 -5 -13 4723.22 272.740 23
 4 -5 -13 5049.45 281.203 17
 4 -5 -11 23925.9 807.493 15
 4 -5 -11 23710.6 787.465 36
 4 -5 -11 24460.5 822.712 13
 4 -5 -11 24133.3 832.519 21
 4 -5 -9 56062.7 1381.53 5
 4 -5 -9 56746.0 1416.60 2
 4 -5 -9 54313.3 1375.23 13
 4 -5 -9 56320.6 1404.09 21
 4 -5 -7 29164.0 903.913 2
 4 -5 -7 27607.1 880.279 21
 4 -5 -5 2004.70 209.708 2
 -4 -5 3 10454.7 434.912 4
 4 -5 -3 9511.77 420.651 2
 4 -5 -1 62996.6 1257.67 2
 -4 -5 1 63993.7 1364.22 4
 -4 -5 -1 34683.4 937.372 4
 -4 -5 -3 60917.8 1445.74 2
 -4 -5 -5 54695.8 1214.63 17
 -4 -5 -5 53748.3 1367.33 2
 -4 -5 -7 18245.9 655.549 16
 -4 -5 -7 18173.8 728.822 2
 -4 -5 -7 18769.5 620.442 15
 -4 -5 -7 18867.0 650.363 17
 -4 -5 -7 19959.3 644.291 36
 -4 -5 -9 133952. 2433.41 15
 -4 -5 -9 140426. 2362.00 14
 -4 -5 -9 134275. 2476.13 17
 -4 -5 -9 137918. 2477.75 24
 -4 -5 -9 138068. 2490.86 16
 -4 -5 -11 7488.01 350.163 16
 -4 -5 -11 7091.04 306.143 14
 -4 -5 -11 7274.95 322.920 24
 -4 -5 -13 8449.38 266.178 33
 -4 -5 -13 8459.98 258.394 14
 4 -4 -16 9037.29 283.705 14
 4 -4 -16 8007.93 244.264 23
 4 -4 -14 46100.1 1044.88 15
 4 -4 -14 46537.5 1015.90 36
 4 -4 -14 45792.2 1039.52 23
 4 -4 -12 9420.48 505.180 21
 4 -4 -12 9187.83 468.846 15
 4 -4 -12 9465.43 440.363 17
 4 -4 -12 9084.79 481.890 13
 4 -4 -12 9201.06 449.657 36
 4 -4 -10 68279.2 1588.27 13
 4 -4 -10 69657.6 1592.32 15
 4 -4 -10 67255.3 1525.41 5
 4 -4 -10 72737.5 1622.81 2
 4 -4 -10 70405.1 1638.28 21
 4 -4 -8 71988.3 1643.59 21
 4 -4 -8 73661.8 1578.71 5
 4 -4 -8 75329.5 1614.38 2
 4 -4 -6 6163.41 347.706 2
 4 -4 -4 25982.5 707.089 2
 4 -4 -2 51315.4 1042.18 2
 4 -4 0 26436.8 603.227 2
 -4 -4 0 26156.2 712.957 4
 4 -4 2 19477.1 471.359 5
 -4 -4 -2 19326.6 451.560 7
 -4 -4 -4 15596.6 469.248 7
 -4 -4 -4 16116.8 590.471 2
 -4 -4 -6 68694.7 1507.62 2
 -4 -4 -6 65344.3 1366.05 7
 -4 -4 -8 28405.8 831.423 17
 -4 -4 -8 29192.9 824.474 15
 -4 -4 -8 29492.5 845.927 16
 -4 -4 -8 28101.8 828.059 7
 -4 -4 -8 28181.9 819.592 36
 -4 -4 -10 18192.9 601.490 14
 -4 -4 -10 19588.8 621.939 24
 -4 -4 -10 18330.0 631.708 16
 -4 -4 -12 6671.40 315.031 14
 -4 -4 -12 7173.09 317.969 16
 -4 -4 -14 8178.79 265.072 14
 4 -3 -15 8665.23 373.327 23
 4 -3 -15 8501.11 337.757 15
 4 -3 -13 16972.7 619.109 15
 4 -3 -13 16767.2 633.548 23
 4 -3 -13 17718.7 691.364 21
 4 -3 -13 17676.9 598.573 36
 4 -3 -11 32169.3 949.510 15
 4 -3 -11 33557.2 1022.73 21
 4 -3 -11 32622.6 981.019 13
 4 -3 -11 32982.5 925.245 36
 4 -3 -11 33679.1 972.536 2
 4 -3 -9 52291.5 1183.78 5
 4 -3 -9 51650.6 1247.38 13
 4 -3 -9 49239.2 1214.54 2
 4 -3 -9 51146.9 1287.23 21
 4 -3 -7 65232.9 1348.98 5
 4 -3 -7 66698.1 1376.28 2
 4 -3 -5 27252.8 699.329 2
 4 -3 -3 414121. 6089.95 2
 4 -3 -1 49514.2 936.061 2
 -4 -3 1 51842.4 796.730 7
 4 -3 1 56121.1 961.379 2
 4 -3 1 59783.5 1027.24 5
 -4 -3 -1 59609.0 1162.83 4
 -4 -3 -1 58779.5 981.417 7
 -4 -3 -3 1462.17 164.650 4
 -4 -3 -3 1407.73 119.826 7
 -4 -3 -5 56544.1 1144.83 7
 -4 -3 -5 56050.0 1203.30 2
 -4 -3 -7 9517.87 419.776 7
 -4 -3 -9 8914.93 429.946 17
 -4 -3 -9 8542.60 415.009 16
 -4 -3 -9 9247.11 437.903 15
 -4 -3 -9 8479.13 434.774 7
 -4 -3 -9 8132.23 389.780 24
 -4 -3 -11 3760.76 255.796 16
 -4 -3 -11 3816.66 272.524 14
 -4 -3 -13 1478.26 158.228 14
 -4 -3 -15 538.255 69.7123 14
 4 -2 -16 1779.47 142.649 14
 4 -2 -16 1801.52 161.203 23
 4 -2 -14 10089.7 411.916 15
 4 -2 -14 9018.20 442.426 23
 4 -2 -12 2940.34 250.450 15
 4 -2 -12 2911.73 263.176 13
 4 -2 -12 3302.04 252.336 36
 4 -2 -12 3287.61 301.304 21
 4 -2 -10 20293.6 676.144 15
 4 -2 -10 20911.3 704.056 13
 4 -2 -10 20330.7 675.201 2
 4 -2 -10 20369.3 732.496 31
 4 -2 -10 20277.9 734.715 21
 4 -2 -8 27835.2 716.804 5
 4 -2 -8 27144.3 747.320 2
 4 -2 -6 13416.1 444.791 2
 4 -2 -6 13240.7 430.820 5
 4 -2 -4 49520.7 981.867 5
 4 -2 -4 52104.6 990.959 2
 4 -2 -2 79598.4 1358.29 5
 4 -2 -2 80243.8 1336.06 2
 -4 -2 2 80398.1 1218.01 7
 4 -2 0 62050.5 1052.90 5
 4 -2 0 61897.3 997.079 2
 -4 -2 0 61672.0 990.045 7
 -4 -2 -2 561110. 7968.53 4
 -4 -2 -2 540554. 7844.14 7
 -4 -2 -4 114697. 1912.61 7
 -4 -2 -4 115912. 1935.80 2
 -4 -2 -6 14021.4 479.017 7
 -4 -2 -6 14627.3 459.435 2
 -4 -2 -8 36036.7 920.902 15
 -4 -2 -8 36449.2 946.552 7
 -4 -2 -8 35828.7 909.773 17
 -4 -2 -10 220353. 3558.06 16
 -4 -2 -10 212023. 3611.03 14
 -4 -2 -10 224365. 3739.40 7
 -4 -2 -12 18526.8 618.113 14
 -4 -2 -14 9523.92 359.925 14
 4 -1 -17 15054.5 419.186 23
 4 -1 -15 10923.8 461.757 23
 4 -1 -13 55540.6 1322.36 29
 4 -1 -13 52099.8 1289.70 23
 4 -1 -11 12344.5 503.926 2
 4 -1 -11 12069.4 536.737 29
 4 -1 -11 13452.5 535.283 13
 4 -1 -11 13328.5 574.280 21
 4 -1 -9 106944. 1970.06 2
 4 -1 -9 111453. 1922.35 1
 4 -1 -7 125386. 2078.92 5
 4 -1 -7 127339. 2127.59 2
 4 -1 -5 290836. 4468.70 5
 4 -1 -5 313514. 4505.56 2
 4 -1 -3 1084.29 96.4892 5
 4 -1 -3 1013.65 89.4786 2
 -4 -1 1 233975. 3344.31 7
 4 -1 -1 227796. 3358.03 2
 4 -1 -1 231814. 3400.12 5
 -4 -1 -1 160189. 2412.99 4
 -4 -1 -1 155019. 2354.72 7
 -4 -1 -3 83021.2 1462.71 4
 -4 -1 -3 88053.0 1438.92 7
 -4 -1 -5 188350. 2827.89 2
 -4 -1 -5 182540. 2936.23 7
 -4 -1 -7 4429.39 268.552 7
 -4 -1 -9 160887. 2793.13 7
 -4 -1 -9 153343. 2655.19 23
 -4 -1 -9 157340. 2710.11 14
 -4 -1 -11 4520.34 309.455 14
 -4 -1 -11 4699.53 296.174 23
 -4 -1 -13 7744.94 346.060 23
 -4 -1 -13 8818.01 392.404 14
 -4 -1 -15 5438.91 236.360 14
 -4 0 16 92.0009 78.7008 35
 4 0 -16 230.246 90.1528 23
 4 0 -14 29289.4 860.129 23
 4 0 -12 1736.87 190.599 8
 4 0 -12 1667.58 220.847 29
 4 0 -12 2099.40 229.292 23
 4 0 -12 1467.64 192.599 21
 4 0 -10 21.2375 60.8485 2
 4 0 -8 24310.7 642.370 1
 4 0 -8 24826.4 644.820 2
 4 0 -6 408243. 5991.02 2
 4 0 -4 449.822 68.7015 2
 4 0 -2 169864. 2518.62 2
 -4 0 2 167960. 2513.28 7
 -4 0 0 482102. 6841.65 7
 4 0 0 480589. 6853.77 3
 -4 0 -2 21182.7 462.313 7
 -4 0 -2 20970.8 446.702 4
 -4 0 -4 114672. 1845.31 7
 -4 0 -4 111398. 1670.80 8
 -4 0 -6 12527.5 429.707 7
 -4 0 -8 223.331 88.0838 7
 -4 0 -10 91123.4 1789.50 23
 -4 0 -10 92806.6 1803.19 14
 -4 0 -10 91738.3 1855.35 7
 -4 0 -12 42798.4 1043.42 14
 -4 0 -12 42256.1 1031.06 23
 -4 0 -14 43810.5 948.553 14
 -4 0 -14 43126.1 930.644 23
 4 0 16 13595.6 343.520 19
 4 1 -17 15570.4 417.918 23
 -4 1 15 10411.6 477.390 35
 4 1 -15 9939.90 426.001 23
 4 1 -13 53520.8 1274.06 23
 4 1 -11 12427.4 568.149 29
 4 1 -11 12463.9 522.979 8
 4 1 -11 12887.5 528.620 23
 4 1 -9 108575. 1986.48 1
 4 1 -7 124381. 1998.45 3
 4 1 -7 125152. 2000.32 6
 4 1 -7 122688. 2114.85 1
 4 1 -5 292451. 4308.80 3
 4 1 -3 1021.03 89.2009 3
 -4 1 1 234016. 3387.74 7
 4 1 -1 227016. 3417.05 3
 -4 1 -1 156348. 2267.70 4
 -4 1 -1 158700. 2370.51 7
 -4 1 -3 84189.4 1342.07 8
 -4 1 -3 84861.7 1400.60 7
 -4 1 -5 195589. 2891.12 8
 -4 1 -5 185751. 2983.84 7
 -4 1 -7 4960.93 271.025 7
 -4 1 -9 153216. 2685.00 7
 -4 1 -9 155929. 2667.25 14
 -4 1 -9 154863. 2688.77 23
 -4 1 -11 4906.71 320.112 23
 -4 1 -11 4661.19 306.490 14
 -4 1 -13 9308.61 394.276 14
 -4 1 -13 8356.08 387.150 23
 -4 1 -15 5442.99 221.279 14
 4 2 -16 1737.93 151.034 23
 -4 2 16 1695.48 156.710 35
 -4 2 16 1949.63 150.911 22
 -4 2 14 10061.6 510.185 35
 4 2 -14 9740.84 433.422 23
 4 2 -12 2941.11 293.661 29
 4 2 -12 3404.28 265.074 23
 4 2 -10 21499.8 704.248 8
 4 2 -10 21974.7 758.742 29
 4 2 -10 22004.8 715.059 1
 4 2 -10 20513.2 655.959 23
 4 2 -8 27019.1 759.386 1
 4 2 -6 12761.6 448.445 1
 4 2 -6 12764.9 411.466 6
 4 2 -4 49825.4 987.241 1
 4 2 -2 80127.8 1359.52 1
 4 2 0 63712.1 1074.07 1
 4 2 0 63262.1 971.732 8
 -4 2 0 62389.9 1072.11 7
 -4 2 -2 552321. 7800.39 8
 -4 2 -2 536150. 7788.15 7
 -4 2 -4 117396. 1884.46 8
 -4 2 -4 114668. 1879.54 7
 -4 2 -6 15552.4 446.254 8
 -4 2 -6 13904.7 443.186 7
 -4 2 -8 33085.2 829.581 7
 -4 2 -8 34029.8 886.490 23
 -4 2 -10 214688. 3600.20 23
 -4 2 -10 214863. 3533.46 14
 -4 2 -12 16534.5 555.566 14
 -4 2 -12 16941.5 600.380 23
 -4 2 -14 9294.73 331.259 14
 -4 3 15 8599.18 400.997 35
 -4 3 15 8484.14 367.725 22
 4 3 -15 8659.61 337.827 23
 -4 3 13 17545.3 712.125 35
 4 3 -13 17953.3 596.741 23
 4 3 -11 32809.1 961.240 8
 4 3 -11 32704.4 869.834 23
 4 3 -9 51620.6 1198.56 8
 4 3 -9 48269.1 1213.54 1
 4 3 -7 68688.5 1445.17 1
 4 3 -7 69995.0 1399.56 8
 4 3 -7 70316.4 1409.29 6
 4 3 -5 26912.5 702.764 6
 4 3 -5 26645.3 661.837 8
 4 3 -5 27241.5 720.510 1
 4 3 -3 409539. 6015.56 1
 4 3 -3 401546. 5910.95 8
 4 3 -1 50999.3 984.646 1
 -4 3 1 52043.4 961.725 7
 4 3 -1 51466.2 892.765 8
 -4 3 -1 57042.8 1020.57 7
 -4 3 -3 1145.55 124.189 8
 -4 3 -3 3080.70 162.791 7
 -4 3 -5 56126.5 1133.61 8
 -4 3 -5 57809.0 1085.86 7
 -4 3 -7 9848.86 398.751 8
 -4 3 -7 10041.0 373.216 7
 -4 3 -9 7981.31 380.787 14
 -4 3 -9 9670.74 446.242 23
 -4 3 -11 3824.44 286.005 23
 -4 3 -11 3557.59 248.271 14
 4 3 13 1458.38 168.332 19
 4 3 15 479.033 63.9959 19
 4 3 15 488.112 77.5822 22
 -4 4 16 7382.51 246.985 35
 -4 4 16 6593.60 222.669 22
 -4 4 14 46007.0 1126.01 35
 -4 4 14 45084.3 1057.50 22
 4 4 -14 46689.1 942.504 23
 -4 4 12 9024.79 507.390 35
 -4 4 12 9097.11 464.893 22
 -4 4 10 66912.8 1567.47 9
 4 4 -10 65644.6 1514.55 8
 -4 4 10 63902.6 1601.34 35
 4 4 -10 68907.7 1520.57 12
 4 4 -8 71266.2 1646.49 30
 4 4 -8 72794.3 1558.61 6
 -4 4 8 70894.4 1635.92 35
 4 4 -8 74979.3 1551.96 8
 -4 4 8 73730.3 1649.83 9
 4 4 -6 5938.06 316.076 8
 4 4 -6 5911.40 341.190 6
 4 4 -4 28453.9 774.846 1
 4 4 -4 27406.1 687.305 8
 4 4 -4 27466.2 772.403 6
 4 4 -2 106977. 1459.65 8
 4 4 -2 52976.5 1384.18 6
 4 4 0 24532.7 671.376 6
 -4 4 -2 19553.2 558.726 8
 -4 4 -2 20072.1 491.830 7
 4 4 2 19056.4 562.076 6
 -4 4 -4 17239.6 542.308 8
 -4 4 -6 76325.9 1527.41 8
 4 4 8 28423.9 856.111 19
 -4 4 -8 29062.0 773.931 14
 -4 4 -8 27867.2 818.800 23
 -4 4 -8 28870.4 820.072 8
 4 4 10 18341.4 665.003 19
 4 4 12 7245.33 361.491 19
 4 4 14 7748.17 266.879 19
 4 4 14 7529.07 293.137 22
 -4 5 15 8420.70 304.295 35
 -4 5 15 8173.32 282.596 22
 -4 5 13 4854.17 323.408 35
 -4 5 13 4881.16 301.719 22
 4 5 -11 23469.7 776.330 12
 -4 5 11 23540.6 791.618 9
 -4 5 11 23399.5 832.773 35
 -4 5 11 23735.3 788.543 22
 4 5 -9 54726.9 1343.24 8
 -4 5 9 55083.8 1402.93 9
 -4 5 9 54989.0 1408.10 35
 4 5 -9 52679.3 1342.67 12
 -4 5 9 54660.4 1328.33 22
 4 5 -7 27768.1 899.486 6
 -4 5 7 29220.0 936.586 9
 4 5 -7 28124.3 919.917 30
 -4 5 7 28920.7 861.901 22
 4 5 -7 30859.4 873.823 8
 4 5 -7 28056.9 858.573 18
 4 5 -7 29641.8 915.976 12
 -4 5 7 27785.0 895.665 35
 4 5 -5 2464.59 205.564 8
 4 5 -5 2182.83 234.221 6
 4 5 -3 10420.0 393.617 8
 4 5 -3 9789.91 456.529 6
 4 5 -1 64551.1 1405.52 6
 4 5 1 33253.7 886.915 6
 -4 5 -3 53599.4 1228.36 8
 4 5 3 62308.4 1265.92 6
 -4 5 -5 56713.4 1271.35 8
 4 5 5 56959.7 1231.46 35
 4 5 7 18085.9 648.597 19
 -4 5 -7 19331.4 674.910 8
 4 5 9 137796. 2512.48 19
 4 5 11 7198.46 349.183 19
 4 5 11 6253.15 348.486 22
 4 5 13 8038.16 275.510 19
 4 5 13 8127.49 305.199 22
 -4 6 14 433.457 82.3381 35
 -4 6 14 569.040 82.0900 22
 -4 6 12 8609.97 424.536 35
 -4 6 12 8919.05 404.741 22
 4 6 -10 7722.86 438.340 12
 -4 6 10 7557.84 419.132 22
 -4 6 10 8015.29 456.782 35
 -4 6 8 89009.8 1897.84 35
 -4 6 8 84905.0 1897.21 9
 4 6 -8 82598.8 1807.82 18
 -4 6 8 85037.1 1807.22 22
 4 6 -8 86033.2 1889.81 12
 -4 6 6 84730.6 1788.34 35
 4 6 -6 77542.3 1806.20 30
 4 6 -6 76491.8 1679.63 8
 4 6 -6 84220.1 1875.25 6
 -4 6 6 85641.4 1747.70 22
 4 6 -6 83553.5 1827.70 12
 4 6 -6 80239.4 1749.92 18
 -4 6 6 84316.7 1845.28 9
 -4 6 4 87646.5 1789.25 35
 4 6 -4 86645.2 1835.83 30
 4 6 -4 86894.5 1845.32 12
 4 6 -4 86981.8 1715.98 8
 4 6 -4 85024.4 1894.54 6
 4 6 -4 88693.4 1753.81 34
 4 6 -4 88765.7 1814.44 18
 -4 6 4 87915.4 1882.16 9
 -4 6 4 86633.6 1766.34 22
 4 6 -2 202636. 3412.56 18
 4 6 -2 199831. 3343.43 34
 4 6 -2 198273. 3509.91 6
 4 6 0 30477.4 836.140 19
 4 6 0 31191.6 859.385 34
 4 6 0 29618.0 915.901 6
 4 6 0 32818.7 909.286 18
 4 6 2 57657.5 1311.74 18
 4 6 2 56829.3 1255.45 19
 4 6 2 54002.3 1235.60 35
 4 6 2 54365.6 1303.17 6
 -4 6 -2 58660.5 1295.29 10
 4 6 4 101144. 1980.77 19
 4 6 4 104117. 1973.69 35
 -4 6 -4 106545. 2048.01 10
 4 6 6 31449.2 880.708 22
 4 6 6 29848.9 864.678 19
 4 6 6 30926.9 852.095 35
 4 6 8 6525.37 327.113 35
 4 6 8 6008.30 344.466 19
 4 6 8 5955.12 354.074 22
 4 6 10 9260.62 384.118 19
 4 6 10 9363.78 404.614 22
 4 6 12 3914.88 192.607 22
 4 6 12 3692.72 167.148 19
 -4 7 13 9449.16 316.422 35
 -4 7 11 4322.52 282.480 35
 4 7 -11 4204.93 270.135 12
 -4 7 11 4407.33 266.844 22
 4 7 -9 10897.9 522.926 12
 -4 7 9 10883.4 485.998 22
 -4 7 9 10775.5 502.206 35
 4 7 -7 9690.30 498.029 18
 -4 7 7 10420.3 511.948 35
 -4 7 7 10239.2 489.335 22
 -4 7 5 57852.8 1386.81 35
 4 7 -5 61724.7 1466.94 18
 4 7 -5 60203.9 1477.23 30
 4 7 -5 60465.0 1477.66 12
 -4 7 3 104616. 2060.72 35
 4 7 -3 108528. 2167.76 18
 4 7 -3 107484. 2095.03 34
 4 7 -3 112689. 2319.03 6
 4 7 -3 108788. 2155.85 30
 4 7 -3 107661. 2177.27 12
 -4 7 1 48062.4 1104.88 34
 4 7 -1 46621.9 1198.89 18
 -4 7 1 46789.2 1097.88 35
 4 7 -1 45380.3 1146.15 34
 4 7 -1 46521.0 1282.76 6
 4 7 -1 46300.6 1176.69 12
 -4 7 -1 14644.7 586.646 10
 4 7 1 14280.2 592.381 18
 4 7 1 14440.3 579.433 34
 4 7 1 15602.5 652.844 6
 4 7 1 13857.5 552.318 19
 4 7 3 24875.2 798.791 34
 4 7 3 23424.8 734.789 19
 4 7 3 23739.2 741.870 35
 4 7 3 24180.3 782.433 18
 -4 7 -3 23576.8 778.743 10
 4 7 5 15177.5 564.519 35
 4 7 5 14970.5 557.127 19
 4 7 5 15041.2 578.268 18
 4 7 5 15568.3 548.318 22
 4 7 7 44745.6 1022.54 35
 4 7 7 43915.1 1038.96 19
 4 7 7 45650.9 1041.72 22
 4 7 9 25540.5 650.298 19
 4 7 9 26632.5 670.181 22
 4 7 11 19400.5 508.257 34
 -4 8 12 12723.6 331.255 35
 -4 8 10 73994.1 1404.28 35
 -4 8 8 13843.9 520.975 35
 4 8 -8 13395.7 542.700 12
 -4 8 6 6092.87 352.627 35
 4 8 -6 5466.69 366.714 18
 4 8 -6 5660.82 369.649 12
 -4 8 4 3347.64 261.462 35
 4 8 -4 3778.91 309.971 18
 4 8 -4 3548.31 283.649 34
 4 8 -4 3375.05 291.808 12
 4 8 -2 53079.0 1326.94 18
 -4 8 2 52872.2 1181.37 34
 4 8 -2 52608.4 1273.09 34
 -4 8 2 53589.7 1275.09 10
 -4 8 2 54775.3 1210.35 35
 4 8 -2 54331.3 1281.96 12
 -4 8 0 17081.9 633.145 10
 4 8 0 15652.9 604.538 34
 4 8 0 16172.0 635.502 18
 4 8 2 13752.4 557.860 34
 4 8 2 13785.6 560.714 18
 -4 8 -2 13947.4 569.317 10
 4 8 4 13305.7 520.604 18
 4 8 4 14019.8 550.857 34
 4 8 4 13829.9 505.035 19
 4 8 6 5994.30 339.771 34
 4 8 6 6500.77 302.938 19
 4 8 8 54378.7 1122.09 34
 4 8 10 7394.95 250.057 34
 -4 9 9 11315.5 340.481 35
 -4 9 9 11057.1 341.344 10
 -4 9 7 16387.0 489.531 35
 4 9 -7 15816.4 518.220 12
 -4 9 5 9973.03 412.938 10
 4 9 -5 9501.87 412.503 12
 -4 9 5 10560.8 400.890 35
 4 9 -3 13147.6 534.594 18
 -4 9 3 12502.6 493.480 10
 4 9 -3 13062.8 479.258 12
 4 9 -1 31186.1 855.130 34
 4 9 -1 32735.0 898.048 18
 -4 9 1 32263.0 860.952 10
 4 9 1 29598.0 819.101 18
 4 9 1 28476.8 798.774 34
 -4 9 -1 30631.8 826.739 10
 4 9 3 34760.6 869.436 34
 4 9 3 34679.0 844.982 18
 4 9 5 20050.7 576.242 34
 4 9 7 11275.4 354.345 34
 -4 10 6 32756.9 665.509 10
 -4 10 4 41581.2 851.774 10
 -4 10 2 7778.36 312.510 10
 4 10 0 9815.05 357.585 34
 4 10 0 10044.4 358.039 18
 4 10 2 9186.30 293.101 18
 4 10 2 11176.7 362.686 34
 4 10 4 18701.2 456.194 34
 5 -9 -8 24852.6 586.010 36
 5 -9 -8 23411.1 534.943 15
 5 -9 -8 24546.9 602.047 17
 5 -9 -6 11693.2 385.142 15
 -5 -9 -2 2054.82 154.087 24
 -5 -9 -4 15716.7 455.919 24
 -5 -9 -6 10454.3 339.362 37
 -5 -9 -6 11126.5 335.174 24
 -5 -9 -6 10088.8 287.791 33
 5 -8 -11 21856.7 524.125 15
 5 -8 -11 22068.4 537.121 36
 5 -8 -11 22033.2 536.177 17
 5 -8 -9 15856.4 528.479 36
 5 -8 -9 14392.2 496.537 15
 5 -8 -9 15493.1 478.578 13
 5 -8 -7 17040.4 601.868 15
 5 -8 -7 18654.0 593.226 13
 5 -8 -5 9292.37 428.265 13
 -5 -8 -1 14093.9 501.606 24
 -5 -8 -3 6865.95 324.320 33
 -5 -8 -3 6785.32 352.787 24
 -5 -8 -5 2458.99 186.460 16
 -5 -8 -5 2221.33 202.505 24
 -5 -8 -7 10483.3 371.136 33
 -5 -8 -7 10493.6 363.678 16
 -5 -8 -7 10641.4 391.522 24
 -5 -8 -9 1463.93 111.040 33
 -5 -8 -9 1450.43 114.697 24
 5 -7 -12 1224.10 134.932 36
 5 -7 -12 1243.21 137.355 15
 5 -7 -12 1353.00 133.810 17
 5 -7 -10 11075.3 439.875 21
 5 -7 -10 10335.6 448.259 13
 5 -7 -10 10778.3 467.622 15
 5 -7 -8 2385.84 243.245 13
 5 -7 -8 2784.84 241.665 21
 5 -7 -2 46472.5 1208.34 5
 -5 -7 -4 7218.91 365.164 16
 -5 -7 -6 8085.37 387.062 16
 -5 -7 -6 8137.76 412.506 24
 -5 -7 -8 2360.21 195.754 16
 -5 -7 -8 2350.20 203.135 24
 -5 -7 -10 5749.22 227.830 37
 -5 -7 -10 6491.24 263.353 33
 -5 -7 -10 6507.83 264.054 16
 -5 -7 -10 6292.46 255.621 24
 5 -6 -13 11831.4 413.587 36
 5 -6 -13 12354.4 434.931 15
 5 -6 -13 11571.6 390.034 17
 5 -6 -11 2430.96 238.113 13
 5 -6 -11 2553.67 239.124 36
 5 -6 -11 2873.87 257.312 21
 5 -6 -11 2750.99 253.977 15
 5 -6 -9 1085.12 190.816 13
 5 -6 -9 872.818 173.270 21
 5 -6 -7 166794. 3034.26 21
 -5 -6 5 30525.2 913.515 4
 5 -6 -5 30241.7 931.050 5
 5 -6 -5 28537.9 899.036 2
 -5 -6 3 47051.3 1204.91 4
 5 -6 -3 46543.1 1143.13 2
 5 -6 -1 21142.7 693.598 5
 -5 -6 1 21677.1 766.561 4
 -5 -6 -1 1928.36 229.012 4
 -5 -6 -3 24661.0 735.949 16
 -5 -6 -3 24439.8 910.937 2
 -5 -6 -5 2269.69 210.041 17
 -5 -6 -5 2557.55 233.539 16
 -5 -6 -7 37343.2 945.266 17
 -5 -6 -7 38866.2 1010.84 24
 -5 -6 -7 36586.0 970.910 16
 -5 -6 -9 20305.1 627.207 16
 -5 -6 -9 19958.8 623.114 24
 -5 -6 -11 1551.63 125.552 24
 -5 -6 -11 1509.25 136.927 16
 -5 -6 -11 1682.03 143.287 33
 5 -5 -14 1204.86 130.228 36
 5 -5 -14 1284.54 112.474 17
 5 -5 -14 1109.58 132.246 15
 5 -5 -14 1214.85 121.733 23
 5 -5 -12 6767.48 364.404 17
 5 -5 -12 6565.58 370.000 36
 5 -5 -12 7433.64 407.961 15
 5 -5 -12 6860.39 407.230 21
 5 -5 -12 6685.16 395.903 13
 5 -5 -10 83258.6 1821.57 13
 5 -5 -10 80879.6 1824.46 21
 5 -5 -8 25652.9 883.357 21
 5 -5 -8 27280.8 872.592 5
 5 -5 -8 25837.6 831.082 31
 5 -5 -8 27352.3 883.450 2
 5 -5 -6 3770.99 295.916 5
 5 -5 -6 3305.59 274.507 2
 5 -5 -4 48020.8 1140.04 2
 -5 -5 2 69135.3 1469.46 4
 5 -5 -2 66461.5 1352.70 2
 5 -5 0 17469.2 546.488 5
 -5 -5 0 16438.2 617.844 4
 -5 -5 -2 8038.44 439.276 4
 -5 -5 -4 59259.3 1279.65 16
 -5 -5 -4 55899.1 1227.17 17
 -5 -5 -4 57497.0 1432.26 2
 -5 -5 -6 4769.91 362.069 2
 -5 -5 -6 4635.51 301.170 17
 -5 -5 -6 4669.96 313.852 16
 -5 -5 -6 4747.89 286.178 15
 -5 -5 -8 13551.6 544.851 16
 -5 -5 -8 14036.4 557.016 24
 -5 -5 -10 13856.5 507.941 16
 -5 -5 -10 13824.5 438.642 14
 -5 -5 -10 13773.5 493.997 24
 -5 -5 -12 1819.44 140.228 33
 -5 -5 -12 1938.85 123.025 14
 5 -4 -15 21847.8 562.786 15
 5 -4 -15 23228.8 592.698 23
 5 -4 -13 21690.4 665.334 36
 5 -4 -13 20167.3 682.763 23
 5 -4 -13 20802.2 617.379 17
 5 -4 -13 23001.1 774.242 21
 5 -4 -13 21650.2 699.706 15
 5 -4 -11 71298.0 1612.53 15
 5 -4 -11 70276.7 1630.18 13
 5 -4 -11 72238.4 1688.70 21
 5 -4 -9 63940.3 1487.01 31
 5 -4 -9 64890.4 1488.95 2
 5 -4 -9 63567.4 1533.71 21
 5 -4 -7 84537.7 1722.50 5
 5 -4 -7 83572.6 1715.38 2
 5 -4 -5 47661.5 1100.72 5
 5 -4 -5 46599.7 1081.08 2
 5 -4 -3 82726.8 1544.16 2
 5 -4 -1 146174. 2397.88 5
 -5 -4 1 142870. 2481.27 4
 5 -4 -1 142879. 2331.08 2
 5 -4 1 39232.6 810.165 5
 -5 -4 -1 38011.7 966.567 4
 -5 -4 -3 31083.7 892.679 4
 -5 -4 -3 32017.0 704.927 7
 -5 -4 -5 183355. 2971.48 7
 -5 -4 -5 179036. 3154.91 2
 -5 -4 -7 58604.7 1298.04 16
 -5 -4 -7 56650.8 1274.64 17
 -5 -4 -7 55134.3 1235.18 15
 -5 -4 -7 57304.4 1291.53 24
 -5 -4 -7 54741.6 1253.95 7
 -5 -4 -9 45298.0 1112.87 16
 -5 -4 -9 44663.8 1049.80 14
 -5 -4 -9 46041.1 1101.59 24
 -5 -4 -9 48756.9 1092.82 37
 -5 -4 -11 4678.75 252.540 24
 -5 -4 -11 4813.16 278.254 16
 -5 -4 -11 4318.03 253.428 14
 -5 -4 -13 6024.81 237.312 14
 5 -3 -16 10375.8 334.911 14
 5 -3 -16 10916.7 362.371 23
 5 -3 -14 3400.43 268.348 23
 5 -3 -14 3709.41 252.336 15
 5 -3 -14 3894.67 232.836 36
 5 -3 -12 25985.4 774.801 36
 5 -3 -12 24865.1 797.373 15
 5 -3 -12 26141.0 847.302 13
 5 -3 -12 25424.1 880.253 21
 5 -3 -10 36477.7 966.569 5
 5 -3 -10 36412.3 1063.93 31
 5 -3 -10 36163.3 1034.06 13
 5 -3 -10 37880.2 1094.22 21
 5 -3 -10 37608.9 1026.52 2
 5 -3 -8 15882.1 562.508 5
 5 -3 -8 15050.2 565.215 2
 5 -3 -6 63481.8 1295.10 5
 5 -3 -6 62107.0 1282.28 2
 5 -3 -4 199216. 3140.90 5
 5 -3 -4 192437. 3104.52 2
 5 -3 -2 17909.9 472.933 2
 5 -3 -2 17052.7 491.378 5
 5 -3 0 3134.15 173.473 5
 -5 -3 0 4107.63 240.240 4
 -5 -3 0 3962.06 146.342 7
 5 -3 0 2935.97 143.403 2
 -5 -3 -2 46337.2 1030.99 4
 -5 -3 -2 44339.4 858.636 7
 -5 -3 -4 60469.4 1173.23 7
 -5 -3 -4 60115.3 1270.14 2
 -5 -3 -6 50543.6 1122.53 7
 -5 -3 -8 11001.2 472.716 16
 -5 -3 -8 11269.5 454.684 14
 -5 -3 -8 11778.7 479.768 24
 -5 -3 -8 11124.6 489.211 7
 -5 -3 -10 12456.9 470.602 24
 -5 -3 -10 11494.6 474.102 14
 -5 -3 -10 12130.5 484.847 16
 -5 -3 -12 5990.36 305.808 14
 -5 -3 -14 2448.84 147.805 14
 -5 -3 -14 2198.26 132.528 20
 5 -2 -17 1224.70 107.410 23
 5 -2 -15 39843.9 972.397 23
 5 -2 -13 14278.2 536.336 15
 5 -2 -13 14336.3 594.761 23
 5 -2 -13 14473.2 619.282 21
 5 -2 -11 55665.1 1297.10 15
 5 -2 -11 54748.0 1310.94 2
 5 -2 -11 58382.6 1340.28 29
 5 -2 -11 55250.9 1389.21 21
 5 -2 -11 53928.5 1325.44 13
 5 -2 -9 12531.2 470.961 5
 5 -2 -9 12538.2 502.221 2
 5 -2 -7 275200. 4250.91 5
 5 -2 -7 273063. 4269.94 2
 5 -2 -5 45356.6 941.819 5
 5 -2 -5 43402.9 929.280 2
 5 -2 -3 33848.7 711.973 2
 5 -2 -3 34207.4 739.309 5
 -5 -2 1 41834.1 723.184 7
 5 -2 -1 40276.9 753.684 2
 5 -2 1 21169.5 380.592 2
 -5 -2 -1 21800.9 472.806 7
 -5 -2 -1 22329.7 573.223 4
 -5 -2 -3 90955.6 1529.45 7
 -5 -2 -3 86789.4 1623.85 4
 -5 -2 -5 66370.3 1306.98 7
 -5 -2 -5 68622.2 1286.87 2
 -5 -2 -7 249574. 4006.75 7
 -5 -2 -9 68140.5 1426.84 14
 -5 -2 -9 66602.0 1400.66 16
 -5 -2 -9 67929.4 1501.99 7
 -5 -2 -11 2754.62 238.022 14
 -5 -2 -13 2022.02 177.204 14
 -5 -2 -15 11557.9 308.308 14
 5 -1 -16 21943.4 526.735 14
 5 -1 -16 23240.6 633.846 23
 5 -1 -14 22377.3 734.031 23
 5 -1 -12 30708.2 938.393 29
 5 -1 -12 31271.5 898.791 2
 5 -1 -12 30228.8 936.792 21
 5 -1 -10 112232. 2096.31 2
 5 -1 -10 113280. 2222.55 31
 5 -1 -8 2118.25 182.476 2
 5 -1 -6 58947.6 1128.92 5
 5 -1 -6 59381.4 1149.31 2
 5 -1 -4 131625. 2103.67 5
 5 -1 -4 129660. 2086.63 2
 5 -1 -2 44275.7 795.548 2
 -5 -1 2 44631.6 778.490 7
 5 -1 -2 42708.4 823.801 5
 -5 -1 0 56548.8 959.349 7
 -5 -1 -2 84336.3 1455.46 4
 -5 -1 -2 84408.6 1407.07 7
 5 -1 2 84517.8 1341.02 3
 -5 -1 -4 29857.2 692.493 7
 -5 -1 -4 30647.3 626.663 2
 -5 -1 -6 50917.2 1094.23 7
 -5 -1 -8 93454.1 1798.64 14
 -5 -1 -8 98580.4 1873.00 7
 -5 -1 -10 70658.8 1510.78 14
 -5 -1 -10 73559.4 1464.75 23
 -5 -1 -12 13346.5 511.311 14
 -5 -1 -12 13962.3 476.237 23
 -5 -1 -14 10102.9 354.769 14
 -5 -1 -14 8569.83 282.243 20
 5 0 -17 15771.4 433.127 23
 5 0 -15 344.605 119.305 23
 5 0 -13 12765.4 585.000 29
 5 0 -13 12477.7 541.890 23
 5 0 -11 52919.3 1312.64 29
 5 0 -11 51854.8 1258.71 21
 5 0 -9 53162.7 1155.51 2
 5 0 -9 52921.3 1070.97 3
 5 0 -9 54866.5 1178.66 1
 5 0 -7 8035.81 327.142 2
 5 0 -5 143506. 2294.16 2
 5 0 -3 34415.7 688.435 2
 -5 0 3 35749.3 690.400 7
 -5 0 1 143889. 2168.93 7
 5 0 -1 140220. 2184.75 3
 -5 0 -1 89515.3 1422.50 4
 -5 0 -1 86781.9 1430.80 7
 5 0 1 88287.0 1427.56 3
 -5 0 -3 999999. 14179.9 7
 -5 0 -5 537172. 7855.31 7
 -5 0 -7 26134.0 727.503 7
 -5 0 -9 38087.0 959.319 14
 -5 0 -9 36760.0 936.078 23
 -5 0 -9 38350.8 998.632 7
 -5 0 -11 8577.19 406.402 23
 -5 0 -11 9609.87 438.995 14
 -5 0 -13 3185.81 228.226 14
 -5 0 -13 2822.98 203.792 23
 -5 0 -13 2798.55 182.395 20
 -5 0 -15 9232.35 286.112 14
 -5 1 16 21519.6 643.067 35
 5 1 -16 22551.1 599.917 23
 5 1 -14 22065.7 706.337 23
 5 1 -12 30189.4 963.279 29
 5 1 -12 29808.4 876.824 23
 5 1 -10 113193. 2205.45 29
 5 1 -10 110898. 2115.11 1
 5 1 -8 2393.95 199.675 1
 5 1 -8 2576.03 173.429 3
 5 1 -6 57094.7 1075.30 3
 5 1 -4 125780. 2018.64 3
 5 1 -2 43326.1 835.422 3
 -5 1 2 43595.6 815.383 7
 -5 1 0 58689.4 1023.12 7
 -5 1 -2 86016.5 1429.90 7
 -5 1 -4 27782.8 658.587 7
 -5 1 -4 30621.5 595.992 8
 -5 1 -6 50027.9 1058.79 7
 -5 1 -8 95694.8 1802.15 14
 -5 1 -8 97089.6 1824.54 7
 -5 1 -8 93435.9 1803.85 23
 -5 1 -10 68133.8 1486.73 23
 -5 1 -10 70059.0 1422.48 20
 -5 1 -12 12913.3 493.128 14
 -5 1 -12 13489.6 506.396 23
 -5 1 -14 9651.98 343.598 14
 5 2 -17 1142.49 85.8382 23
 5 2 -15 38882.7 901.742 23
 -5 2 15 39147.2 1023.78 35
 5 2 -13 14760.3 554.934 23
 5 2 -11 57759.5 1363.07 8
 -5 2 11 56701.0 1398.94 28
 5 2 -11 59466.0 1438.70 29
 5 2 -11 54038.0 1259.30 23
 5 2 -11 56518.4 1364.36 1
 5 2 -9 12746.9 527.109 1
 5 2 -7 274716. 4338.07 1
 5 2 -7 274297. 4235.50 6
 5 2 -5 45523.3 980.851 1
 5 2 -3 31235.0 705.801 1
 -5 2 1 42346.4 824.081 7
 5 2 -1 43667.1 832.567 1
 5 2 1 21837.4 473.822 1
 -5 2 -1 22281.5 514.781 7
 -5 2 -3 89734.4 1520.02 7
 -5 2 -3 88587.0 1498.77 8
 -5 2 -5 64647.8 1192.29 8
 -5 2 -5 64342.6 1223.53 7
 -5 2 -7 244135. 3855.92 7
 -5 2 -9 66831.4 1397.35 14
 -5 2 -9 68162.0 1439.61 23
 -5 2 -11 2549.26 224.189 14
 -5 2 -11 2529.58 233.317 23
 -5 2 -13 2171.66 173.203 14
 5 2 15 11104.3 318.941 19
 -5 3 16 10108.4 365.555 35
 5 3 -16 9618.89 285.682 23
 -5 3 14 3636.68 307.590 35
 5 3 -14 4213.91 249.067 23
 -5 3 14 3427.10 246.928 22
 5 3 -12 26947.7 753.912 23
 -5 3 12 25164.7 911.238 35
 5 3 -10 38551.2 1080.40 29
 5 3 -10 36815.9 1020.30 8
 -5 3 10 37533.2 1102.88 28
 -5 3 10 36200.4 1067.00 9
 5 3 -10 36135.3 1052.16 1
 5 3 -8 16214.5 570.400 8
 5 3 -8 16032.2 559.852 6
 5 3 -6 63577.2 1256.97 8
 5 3 -6 62131.9 1330.95 1
 5 3 -6 62062.0 1305.23 6
 5 3 -4 200597. 3088.01 8
 5 3 -4 194034. 3180.75 1
 5 3 -2 18422.5 442.995 8
 5 3 -2 17113.6 503.664 1
 5 3 0 3245.85 179.136 1
 -5 3 0 3265.09 181.713 7
 -5 3 -2 45558.3 901.170 7
 -5 3 -4 59079.6 1148.72 8
 -5 3 -4 56388.9 1108.95 7
 -5 3 -6 52073.7 1085.25 8
 -5 3 -6 48981.4 1048.94 7
 -5 3 -8 11772.0 494.552 23
 -5 3 -8 12164.9 474.944 14
 -5 3 -10 11352.8 462.990 14
 -5 3 -10 11978.1 505.232 23
 5 3 12 5983.17 344.633 19
 5 3 14 2364.12 160.750 19
 -5 4 15 22240.6 637.957 35
 -5 4 15 21134.6 540.381 22
 -5 4 13 21897.4 774.894 35
 -5 4 13 20859.9 674.179 22
 -5 4 11 72893.7 1651.10 9
 -5 4 11 69526.0 1692.58 35
 5 4 -11 72332.4 1561.39 12
 -5 4 11 70353.5 1561.36 22
 -5 4 9 63448.2 1547.20 9
 5 4 -9 64344.8 1449.70 8
 5 4 -9 63382.0 1542.39 30
 -5 4 9 64293.9 1551.38 35
 5 4 -9 61164.3 1452.35 12
 5 4 -9 62807.0 1463.04 29
 -5 4 9 63721.6 1426.44 22
 5 4 -7 86307.3 1687.60 8
 5 4 -7 85587.9 1750.10 6
 5 4 -5 50550.7 1069.04 8
 5 4 -5 47734.2 1150.22 1
 5 4 -5 47360.3 1152.95 6
 5 4 -3 81864.9 1449.07 8
 5 4 -3 83120.6 1613.53 6
 5 4 -1 140786. 2448.87 6
 -5 4 -1 36153.7 786.142 7
 5 4 1 35662.0 883.349 6
 -5 4 -3 30631.3 715.106 7
 5 4 3 31170.7 792.855 6
 -5 4 -5 176396. 2954.38 8
 5 4 7 54791.8 1295.60 19
 -5 4 -7 54513.8 1228.99 8
 5 4 9 46865.0 1190.25 19
 5 4 11 5091.20 319.879 19
 5 4 13 6729.59 286.768 19
 5 4 13 6353.59 281.815 22
 -5 5 14 1184.59 158.501 35
 -5 5 14 1186.83 126.087 22
 -5 5 12 6366.69 404.050 35
 5 5 -12 6495.70 354.738 12
 -5 5 12 6679.46 365.464 22
 -5 5 10 83027.0 1850.82 9
 -5 5 10 82484.0 1850.19 35
 5 5 -10 80446.3 1772.28 12
 -5 5 10 83853.3 1750.02 22
 -5 5 8 27663.0 932.048 9
 5 5 -8 27836.2 847.444 18
 -5 5 8 26571.7 894.568 35
 5 5 -8 26739.9 840.730 8
 5 5 -8 26125.4 905.042 30
 5 5 -8 24889.6 864.223 6
 5 5 -8 26015.8 878.163 12
 -5 5 8 26678.8 824.685 22
 -5 5 6 3298.10 281.228 35
 5 5 -6 3168.21 262.049 18
 5 5 -6 3365.65 260.319 8
 5 5 -6 3657.75 308.012 30
 -5 5 6 3151.14 294.524 9
 -5 5 6 3535.48 271.742 22
 5 5 -6 3538.37 303.713 6
 5 5 -4 54668.0 1157.96 8
 5 5 -4 52399.4 1305.77 6
 5 5 -2 67704.3 1503.93 6
 5 5 0 16900.2 616.827 6
 5 5 2 6231.13 355.279 6
 5 5 4 58638.9 1304.36 19
 5 5 6 4758.23 321.460 19
 5 5 8 13621.0 556.706 19
 5 5 10 14086.8 528.329 19
 5 5 10 12995.5 507.372 22
 5 5 12 1944.07 154.906 19
 5 5 12 1804.86 150.463 22
 -5 6 13 12096.9 448.183 35
 -5 6 13 10586.8 380.584 22
 -5 6 11 2733.02 257.421 35
 5 6 -11 2638.16 244.082 12
 -5 6 11 2488.73 225.532 22
 -5 6 9 629.144 160.573 9
 -5 6 9 802.459 169.569 35
 5 6 -9 874.187 179.839 12
 -5 6 9 877.272 165.886 22
 5 6 -7 157458. 2953.27 18
 5 6 -7 167026. 3106.35 30
 -5 6 7 164876. 3087.99 9
 5 6 -7 165689. 3059.76 12
 -5 6 7 168824. 2941.34 22
 -5 6 7 162220. 3008.27 35
 5 6 -5 28661.9 963.345 6
 -5 6 5 30003.3 960.283 9
 -5 6 5 27545.7 865.275 35
 5 6 -5 29657.8 895.107 18
 5 6 -5 28430.0 836.297 34
 5 6 -5 29742.9 940.384 30
 5 6 -5 28971.2 829.733 8
 -5 6 5 30025.8 865.053 22
 5 6 -5 30178.8 949.961 12
 -5 6 3 48692.4 1237.27 9
 5 6 -3 48024.3 1197.80 18
 5 6 -3 46670.8 1196.79 30
 5 6 -3 47191.5 1127.12 34
 -5 6 3 47098.9 1134.14 35
 5 6 -3 48491.9 1284.11 6
 5 6 -1 22030.1 727.915 18
 5 6 -1 20802.3 700.956 30
 5 6 -1 21334.2 679.224 34
 5 6 -1 20471.7 756.138 6
 5 6 -1 20983.3 681.787 19
 -5 6 -1 2584.26 231.256 10
 5 6 1 1857.35 203.962 34
 5 6 1 2436.40 220.248 19
 5 6 1 2130.65 223.752 18
 5 6 1 1908.32 218.315 6
 5 6 3 23978.4 717.705 35
 5 6 3 23422.5 743.519 19
 -5 6 -3 24713.4 775.070 10
 5 6 5 2563.42 219.277 35
 5 6 5 2241.08 226.468 19
 5 6 7 36968.8 989.069 19
 5 6 7 41159.4 994.492 22
 5 6 9 20425.4 628.873 19
 5 6 9 19148.4 592.757 22
 5 6 11 1549.90 132.118 19
 5 6 11 1623.08 128.708 22
 -5 7 12 1270.03 141.015 35
 -5 7 10 11269.8 484.723 35
 5 7 -10 10535.4 475.224 12
 -5 7 8 2673.66 257.386 35
 5 7 -8 2486.91 264.283 12
 5 7 -6 1.52472 127.018 30
 5 7 -6 93.7420 116.428 18
 -5 7 6 95.0381 99.7709 35
 5 7 -6 111.694 121.759 12
 -5 7 4 72042.8 1553.59 35
 5 7 -4 72312.6 1663.09 12
 5 7 -4 74598.0 1578.75 34
 5 7 -4 72827.0 1659.67 30
 5 7 -4 71531.8 1640.19 18
 5 7 -2 46545.3 1198.97 18
 5 7 -2 45623.0 1176.40 30
 5 7 -2 44526.2 1186.44 12
 5 7 -2 45455.7 1135.68 34
 5 7 0 26163.3 844.483 18
 5 7 0 24857.5 786.901 34
 5 7 0 27186.1 919.016 6
 -5 7 0 25248.6 804.695 10
 5 7 2 13770.9 555.036 19
 5 7 2 13855.7 584.695 18
 5 7 2 14044.5 572.863 34
 -5 7 -2 14209.8 581.915 10
 5 7 4 7586.27 394.214 19
 5 7 4 7697.02 416.431 18
 5 7 4 7544.39 416.012 34
 5 7 6 8134.66 398.754 18
 5 7 6 7583.79 380.713 19
 5 7 8 2384.53 186.372 19
 5 7 10 6120.53 231.209 19
 5 7 10 6176.33 279.962 34
 -5 8 11 22131.8 543.426 35
 -5 8 9 14837.7 503.492 35
 5 8 -9 15536.0 542.699 12
 -5 8 7 18025.7 601.265 35
 5 8 -7 17203.3 638.399 12
 -5 8 5 10087.9 440.033 35
 5 8 -5 10085.6 498.178 18
 5 8 -5 9520.40 481.907 12
 -5 8 3 25367.5 728.967 35
 5 8 -3 25093.7 777.090 34
 -5 8 3 25471.3 787.288 10
 5 8 -3 25626.2 835.695 18
 5 8 -3 25836.0 817.625 12
 5 8 -1 16560.3 647.211 18
 5 8 -1 16484.8 607.326 34
 -5 8 1 16521.2 620.884 10
 5 8 1 14079.9 555.614 34
 5 8 1 13874.7 573.964 18
 -5 8 -1 14012.4 565.079 10
 5 8 3 6372.79 364.341 18
 5 8 3 6832.15 373.780 34
 5 8 5 2229.41 196.479 18
 5 8 5 1999.02 202.192 34
 5 8 5 2099.57 184.261 19
 5 8 7 10183.3 397.726 34
 5 8 7 10623.3 359.232 19
 5 8 9 1351.89 117.496 34
 -5 9 8 23096.8 549.593 35
 -5 9 8 23214.6 566.674 10
 5 9 -8 22600.2 589.835 12
 -5 9 6 11502.4 414.773 10
 -5 9 6 10544.3 372.896 35
 5 9 -6 10851.4 423.917 12
 5 9 -4 5828.10 342.004 18
 5 9 -4 6281.99 323.946 12
 5 9 -2 4856.34 293.392 34
 5 9 -2 5411.39 330.791 18
 -5 9 2 5144.53 302.519 10
 5 9 0 11632.6 481.150 18
 5 9 0 11472.1 456.266 34
 -5 9 0 12200.8 480.095 10
 5 9 2 2020.11 187.099 34
 5 9 2 2178.97 191.629 18
 5 9 4 16248.2 475.039 18
 5 9 4 15588.9 495.532 34
 5 9 6 10729.2 352.102 34
 -5 10 5 2027.50 133.674 10
 -5 10 3 13536.9 405.245 10
 5 10 -1 1875.25 151.895 18
 5 10 1 12020.2 363.090 18
 5 10 1 12522.6 376.988 34
 5 10 3 1849.87 123.241 34
 -6 -10 0 8197.33 261.610 32
 -6 -10 -2 16389.3 395.733 32
 6 -9 -9 3376.26 157.497 36
 6 -9 -9 3666.42 168.506 17
 6 -9 -7 19899.9 499.844 15
 6 -9 -5 40549.2 867.772 15
 -6 -9 -1 2619.63 181.278 37
 -6 -9 -3 7681.97 310.166 37
 -6 -9 -3 7890.10 289.088 24
 -6 -9 -5 7602.18 280.912 37
 -6 -9 -5 8218.16 274.715 24
 6 -8 -10 5250.74 260.311 36
 6 -8 -10 5608.30 268.513 17
 6 -8 -10 5617.69 263.648 15
 6 -8 -8 4329.39 277.970 15
 6 -8 -8 4407.55 263.756 13
 6 -8 -6 5509.46 321.882 13
 -6 -8 -2 56364.4 1192.84 24
 -6 -8 -4 10075.2 382.066 33
 -6 -8 -4 10413.9 417.209 24
 -6 -8 -4 10654.5 373.084 16
 -6 -8 -6 7022.71 293.840 33
 -6 -8 -6 6785.25 280.718 16
 -6 -8 -6 7465.72 325.812 37
 -6 -8 -6 7078.87 313.084 24
 -6 -8 -8 29136.5 597.943 33
 -6 -8 -8 29387.4 610.615 37
 -6 -8 -8 30372.6 620.899 24
 6 -7 -13 12411.8 334.959 36
 6 -7 -13 12784.8 350.312 15
 6 -7 -11 4226.88 257.563 36
 6 -7 -11 4073.52 251.765 13
 6 -7 -11 3775.46 227.189 21
 6 -7 -9 477.451 126.980 13
 6 -7 -9 486.446 118.241 21
 6 -7 -9 532.102 139.547 15
 6 -7 -7 9159.12 451.668 21
 -6 -7 -1 30500.0 789.300 33
 -6 -7 -1 28563.9 813.190 24
 -6 -7 -3 16818.5 554.367 16
 -6 -7 -3 16044.2 597.374 24
 -6 -7 -5 30670.7 809.682 16
 -6 -7 -5 29950.4 847.492 24
 -6 -7 -7 3460.36 231.803 16
 -6 -7 -7 3796.36 254.342 24
 -6 -7 -9 5521.56 251.552 33
 -6 -7 -9 5387.56 241.677 37
 -6 -7 -9 5267.58 241.797 16
 -6 -7 -9 5692.06 258.066 24
 6 -6 -14 31940.1 671.658 15
 6 -6 -12 9910.54 414.138 36
 6 -6 -12 9714.36 423.402 15
 6 -6 -12 9574.41 424.569 13
 6 -6 -12 9409.76 375.800 23
 6 -6 -12 10274.7 434.489 21
 6 -6 -12 10384.4 409.544 17
 6 -6 -10 5273.28 361.385 15
 6 -6 -10 5643.57 371.350 13
 6 -6 -10 5161.50 350.673 21
 6 -6 -8 27633.8 910.708 21
 6 -6 -6 20384.5 747.484 5
 6 -6 -6 17296.9 677.594 2
 6 -6 -4 1166.31 188.474 5
 -6 -6 4 1292.26 199.358 4
 6 -6 -4 1306.62 179.305 2
 -6 -6 2 43214.0 1177.08 4
 6 -6 -2 40711.3 1069.76 5
 -6 -6 0 38196.0 1116.88 4
 -6 -6 -2 53658.9 1182.40 16
 -6 -6 -2 54382.2 1469.95 2
 -6 -6 -4 131419. 2373.97 16
 -6 -6 -6 63962.3 1418.83 24
 -6 -6 -6 63139.0 1376.80 16
 -6 -6 -8 24987.4 716.721 16
 -6 -6 -8 24710.7 717.194 37
 -6 -6 -8 26228.3 743.008 24
 -6 -6 -10 2520.67 161.611 37
 -6 -6 -10 2901.48 191.758 33
 -6 -6 -10 3022.01 195.745 16
 -6 -6 -10 3062.05 193.252 24
 6 -5 -15 20912.5 478.212 15
 6 -5 -15 21248.6 466.770 23
 6 -5 -13 7082.21 336.230 36
 6 -5 -13 7542.30 364.250 15
 6 -5 -13 7583.60 354.269 23
 6 -5 -13 7767.56 393.699 21
 6 -5 -13 7524.62 323.781 17
 6 -5 -11 36950.0 1037.73 15
 6 -5 -11 35986.1 1038.26 13
 6 -5 -11 35924.9 1064.39 21
 6 -5 -9 21708.1 767.568 31
 6 -5 -9 21558.1 808.785 21
 6 -5 -7 40879.4 1110.56 31
 6 -5 -7 41821.2 1130.16 5
 6 -5 -7 41683.3 1118.96 2
 6 -5 -5 15814.6 605.322 5
 6 -5 -5 14918.0 571.960 2
 6 -5 -3 22520.1 716.239 5
 -6 -5 3 23296.0 758.889 4
 6 -5 -3 23848.9 689.479 2
 6 -5 -1 48709.9 1095.93 5
 -6 -5 1 47597.1 1209.03 4
 -6 -5 -1 3875.79 315.970 4
 -6 -5 -3 6494.26 344.971 16
 -6 -5 -3 6474.18 423.589 2
 -6 -5 -5 50190.1 1144.50 17
 -6 -5 -5 49362.6 1318.20 2
 -6 -5 -5 50525.4 1185.09 16
 -6 -5 -5 51673.0 1217.66 24
 -6 -5 -7 39146.2 1019.74 16
 -6 -5 -7 41167.5 1048.61 24
 -6 -5 -9 104645. 1949.79 16
 -6 -5 -9 104459. 1918.52 37
 -6 -5 -9 106150. 1962.18 24
 -6 -5 -11 5237.59 251.098 33
 -6 -5 -13 3059.92 131.050 20
 6 -4 -16 2044.96 122.540 23
 6 -4 -14 6189.29 283.018 36
 6 -4 -14 6452.10 313.942 15
 6 -4 -14 6477.05 333.572 23
 6 -4 -12 37740.7 987.125 36
 6 -4 -12 36216.5 1010.25 15
 6 -4 -12 37712.5 1057.74 13
 6 -4 -12 38242.8 1109.21 21
 6 -4 -10 43535.2 1207.72 31
 6 -4 -10 45653.7 1231.07 13
 6 -4 -10 46317.8 1266.70 21
 6 -4 -8 17915.0 655.860 5
 6 -4 -8 18031.8 687.623 31
 6 -4 -8 16989.9 643.387 2
 6 -4 -6 51766.7 1195.96 5
 6 -4 -6 48555.6 1161.63 2
 6 -4 -4 91631.9 1754.40 5
 6 -4 -4 90984.4 1705.09 2
 6 -4 -2 111643. 2021.86 5
 6 -4 -2 117403. 1962.16 2
 -6 -4 0 14789.2 558.806 4
 6 -4 0 14796.5 460.311 5
 -6 -4 -2 77033.1 1642.47 4
 -6 -4 -4 7966.82 328.455 7
 -6 -4 -4 6588.79 393.715 2
 -6 -4 -6 26003.4 769.483 16
 -6 -4 -6 25572.7 736.408 7
 -6 -4 -6 25685.4 778.840 24
 -6 -4 -8 88815.7 1794.21 16
 -6 -4 -8 91975.9 1782.76 37
 -6 -4 -8 90845.1 1691.67 14
 -6 -4 -8 89606.1 1794.84 24
 -6 -4 -10 5713.70 289.099 14
 -6 -4 -10 5710.12 306.755 24
 -6 -4 -10 5810.36 319.340 16
 -6 -4 -12 8008.47 283.191 14
 -6 -4 -12 7325.09 267.642 33
 6 -3 -15 10441.4 349.427 15
 6 -3 -15 10399.0 413.567 23
 6 -3 -13 2405.97 203.909 36
 6 -3 -13 2142.94 210.423 15
 6 -3 -13 2140.58 225.275 13
 6 -3 -13 2243.37 250.814 21
 6 -3 -11 12010.4 587.275 31
 6 -3 -11 12552.0 549.008 15
 6 -3 -11 12902.7 578.250 13
 6 -3 -11 12989.4 612.798 21
 6 -3 -9 3456.89 299.825 31
 6 -3 -9 3456.52 260.796 5
 6 -3 -9 3641.02 318.285 21
 6 -3 -9 3752.78 284.919 2
 6 -3 -7 25269.5 737.375 5
 6 -3 -7 25066.3 734.344 2
 6 -3 -5 213358. 3467.88 5
 6 -3 -5 216546. 3444.29 2
 6 -3 -3 92323.7 1653.66 5
 6 -3 -3 89039.1 1592.41 2
 6 -3 -1 98459.2 1728.14 5
 -6 -3 1 101346. 1582.72 7
 6 -3 -1 102605. 1650.50 2
 -6 -3 -1 25057.1 706.275 4
 -6 -3 -1 24485.3 544.762 7
 -6 -3 -3 52325.4 1220.45 4
 -6 -3 -3 55188.4 1064.40 7
 -6 -3 -5 12540.3 455.416 7
 -6 -3 -7 108270. 2009.28 16
 -6 -3 -7 102114. 1909.83 14
 -6 -3 -7 106402. 2001.58 24
 -6 -3 -7 108672. 2021.33 7
 -6 -3 -9 11912.1 489.412 16
 -6 -3 -9 11691.7 466.016 14
 -6 -3 -9 11761.8 475.947 24
 -6 -3 -11 20899.0 591.034 33
 -6 -3 -11 21210.4 618.010 14
 -6 -3 -13 14220.3 404.600 14
 6 -2 -16 4218.17 198.109 14
 6 -2 -16 4186.31 238.455 23
 6 -2 -14 10305.6 477.118 23
 6 -2 -14 10916.3 498.626 21
 6 -2 -12 54024.0 1231.62 15
 6 -2 -12 54895.7 1310.51 29
 6 -2 -12 50234.5 1263.05 13
 6 -2 -12 50461.9 1333.34 21
 6 -2 -10 141967. 2606.66 2
 6 -2 -10 143881. 2733.21 31
 6 -2 -10 147061. 2655.96 13
 6 -2 -10 145413. 2732.89 21
 6 -2 -8 32740.7 838.019 5
 6 -2 -8 32596.0 860.248 2
 6 -2 -6 19891.4 578.608 5
 6 -2 -6 18569.2 562.701 2
 6 -2 -4 64395.4 1242.14 5
 6 -2 -4 65108.6 1218.37 2
 -6 -2 2 159703. 2443.46 7
 6 -2 -2 158865. 2557.32 5
 6 -2 -2 166468. 2500.68 2
 -6 -2 0 49514.9 1022.91 4
 6 -2 0 51021.6 854.417 2
 -6 -2 0 50214.1 902.746 7
 -6 -2 -2 16121.6 513.243 4
 6 -2 2 15815.2 384.625 3
 -6 -2 -2 15916.7 431.057 7
 -6 -2 -4 146256. 2426.66 7
 -6 -2 -4 148389. 2433.83 2
 -6 -2 -6 59396.8 1261.93 7
 -6 -2 -8 50441.3 1167.62 16
 -6 -2 -8 54255.1 1182.19 14
 -6 -2 -8 51948.6 1175.31 24
 -6 -2 -8 53190.4 1241.83 7
 -6 -2 -10 9233.34 422.339 14
 -6 -2 -12 9883.77 398.653 14
 -6 -2 -14 4018.87 187.129 14
 -6 -2 -14 3484.35 155.421 20
 -6 -1 17 2237.20 140.140 35
 6 -1 -17 2735.19 161.645 23
 6 -1 -15 13005.8 501.150 23
 6 -1 -13 41736.1 1118.21 29
 6 -1 -13 39563.4 1076.14 23
 6 -1 -13 38349.1 1074.29 21
 6 -1 -11 52402.8 1313.50 29
 6 -1 -11 52680.9 1350.47 31
 6 -1 -11 52397.2 1251.20 2
 6 -1 -11 50433.8 1217.16 13
 6 -1 -11 54322.0 1324.05 21
 6 -1 -9 8037.52 385.160 2
 6 -1 -7 2791.57 199.981 2
 6 -1 -5 129658. 2141.15 2
 6 -1 -3 42644.9 821.940 2
 -6 -1 3 41545.3 793.020 7
 -6 -1 1 5025.21 195.716 7
 6 -1 -1 5070.73 188.336 2
 -6 -1 -1 187258. 2992.85 4
 -6 -1 -1 193869. 2930.96 7
 6 -1 1 195399. 2910.88 3
 -6 -1 -3 48733.5 997.563 4
 -6 -1 -3 47102.9 949.501 7
 -6 -1 -5 56651.6 1166.08 7
 -6 -1 -7 64294.6 1367.45 7
 -6 -1 -9 62012.7 1350.90 14
 -6 -1 -9 63253.1 1418.49 7
 -6 -1 -11 7196.54 369.977 14
 -6 -1 -13 4493.54 248.343 14
 -6 -1 -13 4480.87 227.162 20
 6 0 -16 2143.82 177.012 23
 6 0 -14 62876.1 1470.25 29
 6 0 -14 63332.0 1397.30 23
 6 0 -12 261.432 128.538 29
 6 0 -12 437.597 135.163 23
 6 0 -12 421.815 135.303 21
 6 0 -10 309.776 109.540 31
 6 0 -10 358.279 104.697 1
 6 0 -8 159747. 2643.23 3
 6 0 -8 165611. 2729.73 2
 6 0 -6 102050. 1782.12 2
 6 0 -4 377758. 5558.43 2
 -6 0 2 6019.29 229.342 7
 6 0 -2 5765.39 233.949 3
 -6 0 0 13658.1 365.979 7
 6 0 0 13154.9 370.230 3
 -6 0 -2 430.089 70.3315 4
 -6 0 -2 82.4191 62.5149 7
 -6 0 -4 49481.9 1005.59 7
 -6 0 -6 9493.81 397.234 7
 -6 0 -8 125153. 2223.63 14
 -6 0 -8 123631. 2257.74 7
 -6 0 -8 119424. 2171.06 23
 -6 0 -10 60348.7 1330.87 14
 -6 0 -10 60154.7 1292.28 23
 -6 0 -12 1324.42 169.307 14
 -6 0 -12 1396.55 147.431 20
 -6 0 -14 37810.1 782.014 14
 -6 1 17 2453.84 155.383 35
 6 1 -17 2581.06 144.158 23
 6 1 -15 11805.6 451.580 23
 6 1 -13 39449.4 1125.76 29
 6 1 -13 39059.2 1020.49 23
 6 1 -11 52917.3 1342.24 29
 -6 1 11 54541.8 1329.91 28
 6 1 -11 49496.7 1210.08 23
 6 1 -11 51819.3 1275.13 1
 6 1 -9 6955.23 384.032 1
 6 1 -9 8491.52 353.523 3
 6 1 -7 2979.03 222.325 1
 6 1 -7 2873.85 192.620 3
 6 1 -5 128013. 2117.26 3
 -6 1 3 43458.8 866.946 7
 6 1 -3 42557.5 872.596 3
 -6 1 1 5258.61 220.579 7
 6 1 -1 5009.26 230.495 3
 -6 1 -1 196965. 2913.85 4
 -6 1 -1 201248. 3037.42 7
 -6 1 -3 49268.2 970.798 7
 -6 1 -5 54755.2 1122.49 7
 -6 1 -7 62290.1 1307.01 14
 -6 1 -7 63160.0 1324.35 7
 -6 1 -9 59319.5 1344.81 7
 -6 1 -9 61130.4 1331.18 23
 -6 1 -9 59708.8 1292.41 20
 -6 1 -11 7319.16 372.775 14
 -6 1 -11 7234.56 365.976 23
 -6 1 -11 7149.09 340.568 20
 -6 1 -13 4463.59 247.557 14
 6 1 15 3310.01 144.807 19
 -6 2 16 4066.52 254.369 35
 6 2 -16 4151.19 204.516 23
 -6 2 14 10180.8 526.679 35
 6 2 -14 10230.0 422.839 23
 6 2 -12 53232.9 1378.39 29
 6 2 -12 52584.1 1207.31 23
 6 2 -10 139412. 2665.16 1
 6 2 -10 145634. 2614.72 8
 6 2 -10 148126. 2733.98 29
 -6 2 10 144588. 2749.81 28
 6 2 -8 33227.3 920.212 1
 6 2 -8 34487.0 849.356 6
 6 2 -6 20785.8 627.738 1
 6 2 -4 66241.7 1284.24 1
 -6 2 2 160815. 2541.69 7
 6 2 -2 159383. 2555.93 1
 -6 2 0 50612.2 978.946 7
 6 2 0 50419.2 946.686 1
 -6 2 -2 15877.8 450.443 7
 -6 2 -4 146100. 2396.48 7
 -6 2 -6 57928.0 1205.27 7
 -6 2 -8 53715.7 1195.08 14
 -6 2 -8 50311.7 1167.63 7
 -6 2 -8 56086.7 1223.72 23
 -6 2 -8 49486.8 1141.30 20
 -6 2 -10 9289.84 425.602 14
 -6 2 -10 8693.46 421.782 23
 -6 2 -10 9370.69 401.048 20
 -6 2 -12 9829.87 394.955 14
 6 2 14 3760.10 200.799 19
 -6 3 15 9824.39 441.921 35
 -6 3 13 2116.94 265.072 35
 -6 3 13 2161.97 199.447 22
 -6 3 11 13156.3 604.935 9
 6 3 -11 11560.8 571.554 29
 -6 3 11 12725.9 522.018 22
 6 3 -9 4497.05 341.418 30
 6 3 -9 3908.97 287.459 8
 6 3 -9 3675.97 295.048 29
 -6 3 9 3690.36 322.423 28
 6 3 -9 3516.33 301.832 1
 6 3 -9 3851.82 291.471 12
 6 3 -7 26866.7 740.018 8
 6 3 -7 24402.0 747.370 6
 6 3 -7 26242.6 798.981 1
 6 3 -5 218838. 3435.71 8
 6 3 -5 217619. 3566.56 1
 6 3 -3 95337.7 1609.25 8
 6 3 -3 94481.6 1732.34 1
 -6 3 1 94754.0 1686.19 7
 6 3 -1 100392. 1715.42 1
 -6 3 -1 24830.4 621.227 7
 -6 3 -3 56128.0 1114.99 7
 -6 3 -5 12284.6 436.149 7
 -6 3 -7 101663. 1905.38 14
 -6 3 -7 102628. 1872.90 7
 -6 3 -7 98870.5 1882.11 20
 -6 3 -9 11774.6 479.171 14
 6 3 11 22326.2 713.416 19
 6 3 13 15167.3 472.016 19
 -6 4 16 1576.51 123.420 35
 -6 4 14 6664.95 380.012 35
 -6 4 14 6369.25 288.473 22
 -6 4 12 38792.0 1064.24 9
 -6 4 12 38484.7 1128.00 35
 -6 4 12 36549.5 957.275 22
 -6 4 10 44161.7 1262.83 9
 6 4 -10 44278.9 1194.50 29
 -6 4 10 48543.1 1308.89 35
 6 4 -10 44533.8 1171.80 12
 -6 4 10 46015.1 1134.73 22
 -6 4 8 18175.7 734.647 28
 -6 4 8 19545.7 730.345 35
 -6 4 8 17220.6 710.023 9
 6 4 -8 18063.1 706.774 1
 6 4 -8 16707.0 692.527 30
 6 4 -8 17377.6 643.627 29
 -6 4 8 17520.8 616.594 22
 6 4 -8 15923.7 611.867 8
 6 4 -8 17989.6 672.360 6
 6 4 -6 51045.9 1272.10 1
 6 4 -6 53414.8 1284.48 6
 6 4 -6 54208.0 1179.86 8
 6 4 -4 89507.5 1602.57 8
 6 4 -4 89795.9 1776.06 6
 6 4 -2 115670. 2073.29 1
 -6 4 0 14497.5 469.532 7
 -6 4 -2 73556.9 1395.84 7
 -6 4 -4 7771.49 336.912 7
 6 4 6 25924.5 796.644 19
 -6 4 -6 24710.8 732.299 20
 6 4 8 90936.9 1869.28 19
 6 4 10 6338.34 366.653 19
 6 4 12 8243.77 343.010 19
 6 4 12 7363.17 311.325 22
 -6 5 15 21827.5 554.618 35
 -6 5 13 7357.67 394.784 35
 -6 5 13 7082.53 317.652 22
 -6 5 11 35380.3 1048.04 9
 -6 5 11 35442.3 1068.19 35
 6 5 -11 37131.6 1005.10 12
 -6 5 11 36677.1 956.454 22
 -6 5 9 23449.9 861.224 9
 -6 5 9 21705.6 810.255 35
 6 5 -9 21013.2 825.358 30
 6 5 -9 20284.9 769.766 12
 -6 5 9 21621.7 719.335 22
 -6 5 7 39410.8 1164.22 9
 6 5 -7 38042.9 1031.95 18
 -6 5 7 41871.4 1125.93 35
 6 5 -7 41387.6 1162.35 30
 -6 5 7 38232.5 1017.08 22
 6 5 -7 37098.2 1012.88 8
 6 5 -7 38224.8 1124.42 6
 -6 5 5 16064.0 666.072 9
 6 5 -5 15362.7 583.258 18
 6 5 -5 15261.4 544.951 8
 6 5 -5 15758.4 631.484 30
 -6 5 5 15537.3 560.898 22
 6 5 -5 16245.1 664.303 6
 6 5 -3 22709.0 783.833 6
 6 5 -1 47345.7 1197.53 6
 6 5 1 3632.55 284.325 6
 6 5 3 7582.53 386.484 19
 -6 5 -3 6613.53 369.575 10
 6 5 5 48502.6 1182.77 19
 6 5 7 39196.9 1050.87 19
 6 5 9 103089. 2010.20 19
 6 5 9 107958. 1956.13 22
 6 5 11 5761.88 284.732 19
 6 5 11 4875.34 237.378 22
 -6 6 14 32812.4 722.499 35
 6 6 -12 9594.35 395.329 12
 -6 6 12 9070.81 364.208 22
 -6 6 10 5943.06 393.609 9
 -6 6 10 5763.51 377.553 35
 6 6 -10 5505.80 364.125 12
 -6 6 10 5565.26 329.961 22
 -6 6 8 28145.1 963.567 9
 6 6 -8 28107.5 868.056 18
 -6 6 8 28945.4 918.332 35
 6 6 -8 27741.0 957.192 30
 6 6 -8 28660.4 944.865 12
 -6 6 8 28540.1 846.108 22
 6 6 -6 19235.2 787.254 6
 -6 6 6 20369.6 787.677 9
 -6 6 6 19816.2 716.143 35
 6 6 -6 19796.5 770.454 30
 6 6 -6 19615.4 710.020 18
 6 6 -6 18647.3 753.135 12
 -6 6 4 1211.79 166.552 35
 -6 6 4 1289.75 191.909 9
 6 6 -4 1333.41 192.091 18
 6 6 -4 1123.83 156.470 34
 6 6 -4 1446.37 210.858 6
 -6 6 2 41752.9 1101.75 9
 6 6 -2 42172.2 1029.84 34
 6 6 -2 40572.7 1092.34 18
 6 6 -2 41283.0 1100.03 30
 6 6 -2 40889.4 1179.91 6
 6 6 0 34050.3 927.755 34
 6 6 0 36639.1 1007.41 18
 6 6 0 34422.7 959.689 30
 6 6 0 36065.5 959.112 19
 -6 6 0 36077.7 955.596 10
 6 6 0 35311.3 1055.20 6
 6 6 2 52544.7 1233.06 19
 -6 6 -2 50901.5 1232.48 10
 6 6 4 131018. 2425.24 19
 6 6 6 63903.4 1414.17 19
 6 6 8 25723.0 745.714 19
 6 6 10 2697.07 189.435 19
 6 6 12 1829.29 110.499 34
 -6 7 13 12861.7 363.342 35
 -6 7 11 3878.02 252.664 35
 6 7 -11 3485.60 240.476 12
 -6 7 9 514.513 126.618 35
 6 7 -9 840.013 168.312 12
 -6 7 7 9017.14 450.025 35
 6 7 -7 8620.97 460.659 18
 6 7 -7 8654.37 495.171 30
 6 7 -7 9291.99 502.738 12
 -6 7 5 23467.2 740.341 35
 6 7 -5 24165.7 812.209 18
 6 7 -5 22966.7 826.819 30
 6 7 -5 22900.1 825.897 12
 6 7 -3 26656.7 864.932 18
 6 7 -3 27043.9 807.895 34
 6 7 -3 27261.5 880.143 30
 6 7 -3 27535.7 891.926 12
 6 7 -1 22891.8 738.648 34
 6 7 -1 24106.1 814.141 18
 6 7 -1 23957.0 783.849 30
 -6 7 1 23547.6 767.589 10
 6 7 -1 24500.6 802.873 12
 6 7 1 28804.4 853.605 19
 6 7 1 28250.2 842.883 34
 6 7 1 28814.5 894.597 18
 -6 7 -1 28764.4 864.773 10
 6 7 3 17456.1 634.637 34
 6 7 3 17247.8 653.467 18
 6 7 3 15912.0 602.136 19
 6 7 5 32412.8 904.180 18
 6 7 5 32172.3 874.544 19
 6 7 7 3559.23 242.253 19
 6 7 7 4430.88 263.696 18
 6 7 9 5694.59 274.276 34
 6 7 9 5293.08 240.309 19
 -6 8 10 5388.93 254.164 35
 6 8 -10 5510.09 274.647 12
 -6 8 8 4869.40 273.514 35
 6 8 -8 4403.42 297.004 12
 -6 8 6 5727.90 311.252 35
 6 8 -6 6096.83 363.490 18
 6 8 -6 5638.35 354.204 12
 -6 8 4 11557.2 438.203 35
 6 8 -4 10920.0 500.411 30
 -6 8 4 10873.5 473.058 10
 6 8 -4 11076.9 510.843 12
 6 8 -4 10023.7 496.492 18
 6 8 -2 214.080 102.834 34
 -6 8 2 214.893 116.787 10
 6 8 -2 208.509 120.479 18
 6 8 -2 355.763 114.767 12
 6 8 0 15599.7 609.785 18
 6 8 0 15408.2 567.949 34
 -6 8 0 15741.0 595.111 10
 6 8 2 59057.1 1295.55 34
 6 8 2 58828.6 1350.29 18
 6 8 4 11778.3 466.143 18
 6 8 4 10651.2 443.408 34
 6 8 4 10316.2 424.731 19
 6 8 6 6739.28 294.729 18
 6 8 6 6802.28 318.063 34
 6 8 6 6861.38 300.349 19
 6 8 8 29502.7 651.574 34
 -6 9 9 3223.22 146.186 10
 -6 9 7 18909.7 511.291 10
 6 9 -7 19879.7 549.563 12
 6 9 -5 38117.6 919.440 18
 -6 9 5 37588.9 867.397 10
 6 9 -5 37950.3 886.279 12
 6 9 -3 9720.60 432.151 18
 6 9 -3 9938.83 385.596 12
 -6 9 3 9942.93 403.254 10
 6 9 -1 18877.2 619.255 18
 6 9 -1 18309.4 569.305 34
 -6 9 1 19247.5 596.572 10
 6 9 1 2729.52 217.708 18
 6 9 1 2426.38 193.440 34
 6 9 3 8019.97 329.502 34
 6 9 3 8512.29 343.102 18
 6 9 5 7447.29 280.401 34
 -6 10 4 286.078 60.8853 10
 6 10 -2 18864.0 493.300 18
 6 10 0 8155.70 285.966 18
 7 -9 -8 17406.7 437.370 36
 7 -9 -6 31387.7 690.840 15
 -7 -9 2 15362.3 459.049 32
 -7 -9 0 10037.7 326.264 37
 -7 -9 -2 11068.3 356.984 37
 -7 -9 -2 11015.1 315.329 24
 -7 -9 -4 1474.67 118.576 37
 -7 -9 -4 1506.89 107.763 24
 7 -8 -11 16072.1 397.406 36
 7 -8 -11 15348.0 385.188 17
 7 -8 -11 15589.8 391.759 15
 7 -8 -9 12981.5 444.863 15
 7 -8 -9 13031.4 427.396 13
 7 -8 -7 28490.2 770.275 13
 -7 -8 1 2414.87 186.550 37
 -7 -8 -1 1054.19 145.287 37
 -7 -8 -1 819.043 112.804 24
 -7 -8 -3 9798.04 407.446 37
 -7 -8 -3 10101.5 366.771 33
 -7 -8 -3 10036.9 391.522 24
 -7 -8 -5 3271.69 193.159 33
 -7 -8 -5 3407.64 218.704 37
 -7 -8 -5 3273.43 208.222 24
 -7 -8 -7 10237.4 327.311 37
 -7 -8 -7 9781.55 307.089 32
 -7 -8 -7 10072.9 307.980 33
 -7 -8 -7 10582.3 328.037 24
 7 -7 -12 35735.4 742.611 17
 7 -7 -12 35726.3 760.859 36
 7 -7 -12 36214.3 781.847 15
 7 -7 -10 2267.32 209.876 15
 7 -7 -10 2323.50 210.349 13
 7 -7 -10 2578.52 202.498 21
 7 -7 -8 6412.41 382.367 13
 7 -7 -8 6379.17 360.924 21
 7 -7 -6 46348.9 1163.72 21
 -7 -7 0 18471.3 588.478 24
 -7 -7 -2 5045.31 293.259 33
 -7 -7 -2 5201.89 277.485 16
 -7 -7 -2 4881.75 309.110 24
 -7 -7 -4 79978.7 1580.55 33
 -7 -7 -4 79867.3 1546.78 16
 -7 -7 -4 82228.3 1625.55 24
 -7 -7 -6 3273.55 230.348 33
 -7 -7 -6 3329.96 223.505 16
 -7 -7 -6 3053.37 233.752 37
 -7 -7 -6 3179.45 237.942 24
 -7 -7 -8 1690.59 143.457 37
 -7 -7 -8 1542.74 141.226 33
 -7 -7 -8 1502.70 122.642 32
 -7 -7 -8 1653.34 148.052 24
 -7 -7 -10 412.392 56.1768 33
 7 -6 -13 12292.1 390.048 36
 7 -6 -13 13096.7 424.041 15
 7 -6 -13 11957.5 359.107 17
 7 -6 -13 13257.6 384.282 23
 7 -6 -11 3589.85 273.884 15
 7 -6 -11 3040.44 256.710 13
 7 -6 -11 2946.34 248.387 21
 7 -6 -9 48325.5 1185.44 31
 7 -6 -9 48368.7 1260.66 13
 7 -6 -9 48461.1 1253.20 21
 7 -6 -7 106573. 2068.03 31
 7 -6 -7 98923.8 2129.93 21
 -7 -6 5 196770. 3556.43 4
 7 -6 -3 5110.62 347.345 5
 -7 -6 3 5662.03 409.754 4
 -7 -6 1 6282.77 420.770 4
 -7 -6 -1 63263.8 1560.76 4
 -7 -6 -1 60642.3 1316.78 24
 -7 -6 -3 9079.61 414.184 16
 -7 -6 -3 9029.21 439.018 24
 -7 -6 -5 100572. 1954.17 16
 -7 -6 -5 106443. 2010.60 24
 -7 -6 -7 1751.93 192.271 37
 -7 -6 -7 1714.97 197.930 33
 -7 -6 -7 1533.55 177.989 16
 -7 -6 -7 1625.08 187.571 24
 -7 -6 -9 7086.60 298.546 37
 -7 -6 -9 7457.77 317.012 33
 -7 -6 -9 7366.07 316.624 24
 -7 -6 -11 3515.19 149.786 33
 7 -5 -14 5171.14 221.488 36
 7 -5 -14 4939.49 241.285 15
 7 -5 -14 5164.24 247.610 23
 7 -5 -12 22443.6 685.991 36
 7 -5 -12 23323.5 749.074 13
 7 -5 -12 22808.8 764.239 21
 7 -5 -12 22434.0 714.685 15
 7 -5 -10 2858.90 274.731 31
 7 -5 -10 3563.69 316.301 13
 7 -5 -10 2962.97 293.408 21
 7 -5 -8 66117.5 1552.22 31
 7 -5 -6 94749.9 1961.08 31
 7 -5 -6 94086.6 1943.26 5
 7 -5 -6 93405.3 1886.04 2
 7 -5 -4 14365.5 570.680 5
 -7 -5 4 14648.7 612.004 4
 7 -5 -4 14180.1 529.771 2
 7 -5 -2 78519.4 1595.59 5
 -7 -5 2 78764.1 1729.68 4
 -7 -5 0 6805.39 421.821 4
 -7 -5 -2 100027. 1866.56 16
 -7 -5 -2 102966. 2142.52 4
 -7 -5 -2 98897.6 1912.18 24
 -7 -5 -4 20313.0 659.969 16
 -7 -5 -4 20527.6 685.925 24
 -7 -5 -4 19354.6 763.000 2
 -7 -5 -6 48194.3 1149.72 16
 -7 -5 -6 47613.8 1171.29 24
 -7 -5 -8 2457.63 225.358 16
 -7 -5 -8 2412.35 214.857 37
 -7 -5 -8 2476.53 228.637 24
 -7 -5 -10 860.407 118.384 33
 -7 -5 -12 955.763 85.2759 20
 7 -4 -15 4444.06 231.007 23
 7 -4 -15 4118.23 188.870 15
 7 -4 -13 8285.21 361.097 36
 7 -4 -13 8058.83 384.783 15
 7 -4 -13 7931.94 403.710 13
 7 -4 -13 8578.79 447.155 21
 7 -4 -11 90464.2 1958.79 31
 7 -4 -11 92860.9 1946.30 13
 7 -4 -11 91843.6 1995.34 21
 7 -4 -9 48178.6 1282.34 31
 7 -4 -9 49457.0 1235.32 5
 7 -4 -9 48681.8 1329.75 21
 7 -4 -9 47723.5 1223.87 2
 7 -4 -7 154787. 2845.80 31
 7 -4 -7 150543. 2762.30 5
 7 -4 -7 156098. 2752.17 2
 7 -4 -5 15867.0 582.710 5
 7 -4 -5 15753.1 552.041 2
 7 -4 -3 26423.9 765.866 5
 7 -4 -3 31556.5 758.336 2
 -7 -4 1 2562.71 236.481 4
 7 -4 -1 3480.24 226.702 5
 -7 -4 -1 15654.3 611.265 4
 -7 -4 -3 71296.9 1626.68 4
 -7 -4 -3 71205.9 1468.09 24
 -7 -4 -3 70840.5 1583.52 2
 -7 -4 -5 72623.3 1522.74 16
 -7 -4 -5 75176.7 1558.46 24
 -7 -4 -7 17460.8 623.125 16
 -7 -4 -7 17403.2 620.745 37
 -7 -4 -7 17637.0 633.100 24
 -7 -4 -9 23204.8 699.600 16
 -7 -4 -9 23593.6 705.553 33
 -7 -4 -9 23244.7 667.430 37
 -7 -4 -9 24045.4 629.309 14
 -7 -4 -9 24184.5 707.302 24
 -7 -4 -11 5258.36 243.536 33
 -7 -4 -11 5220.52 224.032 14
 -7 -4 -13 1686.99 103.421 20
 7 -3 -16 13975.7 411.515 23
 7 -3 -14 16132.4 507.760 15
 7 -3 -14 16586.7 585.325 23
 7 -3 -14 16574.4 608.284 21
 7 -3 -12 63179.4 1348.69 36
 7 -3 -12 64640.8 1419.80 15
 7 -3 -12 60002.8 1449.03 13
 7 -3 -12 64297.8 1542.87 21
 7 -3 -10 39676.2 1068.20 2
 7 -3 -10 38096.3 1125.29 31
 7 -3 -10 38873.4 1098.98 13
 7 -3 -10 39322.0 1151.22 21
 7 -3 -8 29225.6 835.397 2
 7 -3 -8 28456.4 829.819 5
 7 -3 -8 28426.8 907.744 31
 7 -3 -6 31401.7 827.430 2
 7 -3 -6 32073.3 852.964 5
 7 -3 -4 114667. 2067.22 5
 7 -3 -4 117214. 2012.21 2
 7 -3 -2 184888. 2901.38 2
 7 -3 -2 189073. 3010.14 5
 -7 -3 0 49283.4 1112.79 4
 -7 -3 0 46187.5 881.997 7
 -7 -3 -2 14235.3 551.248 4
 -7 -3 -2 13770.5 420.649 7
 -7 -3 -4 51808.8 1093.66 7
 -7 -3 -6 26333.5 774.812 37
 -7 -3 -6 27857.9 786.685 16
 -7 -3 -6 25720.6 748.792 7
 -7 -3 -6 26974.8 786.378 24
 -7 -3 -8 22563.6 704.065 16
 -7 -3 -8 22764.1 685.842 37
 -7 -3 -8 20904.5 640.415 14
 -7 -3 -8 22286.6 701.924 24
 -7 -3 -10 19320.5 584.668 14
 -7 -3 -10 20861.8 602.919 33
 -7 -3 -12 5397.57 237.660 14
 7 -2 -17 1633.84 111.724 23
 7 -2 -15 12333.2 471.264 23
 7 -2 -13 14368.4 584.100 29
 7 -2 -13 14564.4 612.459 21
 7 -2 -11 91701.6 2020.19 31
 7 -2 -11 94284.6 1939.59 2
 7 -2 -11 96388.9 1889.11 15
 7 -2 -11 95923.7 1944.94 13
 7 -2 -11 96885.2 2036.16 21
 7 -2 -9 118590. 2201.27 2
 7 -2 -9 114705. 2303.87 31
 7 -2 -7 49892.7 1122.13 2
 7 -2 -5 25088.0 674.889 5
 7 -2 -5 23828.1 641.562 2
 7 -2 -3 81419.9 1481.18 5
 -7 -2 3 78981.0 1366.34 7
 7 -2 -3 82708.7 1424.28 2
 7 -2 -1 3471.63 161.566 2
 -7 -2 1 4221.91 186.771 7
 -7 -2 -1 15994.2 526.157 4
 -7 -2 -1 15733.4 432.557 7
 7 -2 1 15776.5 422.575 3
 -7 -2 -3 150180. 2618.65 4
 -7 -2 -3 152430. 2478.53 7
 -7 -2 -5 61074.8 1272.31 7
 -7 -2 -7 33226.4 872.229 33
 -7 -2 -7 33691.8 881.528 16
 -7 -2 -7 32243.3 834.525 14
 -7 -2 -7 33712.1 904.244 7
 -7 -2 -7 33134.8 883.710 24
 -7 -2 -9 21429.3 640.225 33
 -7 -2 -9 20442.2 646.450 14
 -7 -2 -11 2979.75 221.312 14
 -7 -2 -13 5643.61 236.716 14
 -7 -2 -13 5536.16 230.949 20
 7 -1 -16 22295.8 598.237 23
 7 -1 -14 12851.6 544.245 29
 7 -1 -14 12385.7 520.151 23
 7 -1 -14 12029.8 504.087 21
 7 -1 -12 33344.5 1023.64 29
 7 -1 -12 36129.4 946.685 13
 7 -1 -12 35309.0 1027.90 21
 7 -1 -10 10184.6 517.403 31
 7 -1 -10 9332.50 453.253 2
 7 -1 -10 10569.0 439.179 3
 7 -1 -10 10866.8 472.570 13
 7 -1 -10 10101.7 501.503 21
 7 -1 -8 48451.7 1105.46 2
 7 -1 -6 19448.2 572.002 2
 7 -1 -4 116119. 1936.72 2
 -7 -1 2 18644.0 465.888 7
 -7 -1 0 38251.1 833.825 4
 -7 -1 0 38766.3 781.921 7
 7 -1 0 39599.3 798.046 3
 -7 -1 -2 130346. 2136.92 7
 7 -1 2 130756. 2087.15 3
 -7 -1 -2 129737. 2199.22 4
 -7 -1 -4 26567.9 689.944 7
 -7 -1 -6 64622.6 1353.48 7
 -7 -1 -8 34482.5 901.054 14
 -7 -1 -8 35646.4 956.960 7
 -7 -1 -10 15911.2 563.042 14
 -7 -1 -12 396.881 104.616 14
 -7 -1 -12 518.534 99.8452 20
 7 -1 14 1780.04 113.912 19
 -7 0 17 15790.2 442.128 35
 7 0 -17 16059.1 406.609 23
 7 0 -15 3182.34 235.327 23
 7 0 -13 17814.9 708.787 29
 7 0 -13 17627.1 646.689 23
 7 0 -13 19736.7 661.054 21
 7 0 -11 188922. 3315.55 1
 7 0 -11 191912. 3398.00 29
 7 0 -11 188396. 3290.12 21
 7 0 -9 3043.91 253.033 1
 7 0 -9 3365.55 235.635 3
 7 0 -7 1092.04 126.295 3
 7 0 -5 392.554 89.4252 3
 -7 0 3 69890.8 1229.40 7
 7 0 -3 63578.6 1224.66 3
 -7 0 1 234652. 3594.95 7
 7 0 -1 241429. 3635.43 3
 -7 0 -1 21932.6 534.833 4
 -7 0 -1 22066.7 544.554 7
 -7 0 -3 104579. 1802.59 7
 -7 0 -5 16884.8 542.322 7
 -7 0 -7 59520.9 1283.39 14
 -7 0 -7 61709.7 1331.30 7
 -7 0 -9 3567.04 268.605 14
 -7 0 -9 3397.95 241.736 23
 -7 0 -11 37791.2 927.709 14
 -7 0 -11 36850.9 898.266 20
 -7 0 -13 165.597 81.5872 14
 -7 0 -13 170.793 58.9160 20
 -7 1 16 21875.5 659.192 35
 7 1 -16 22273.3 565.694 23
 7 1 -14 12311.3 560.648 29
 7 1 -14 11925.5 479.625 23
 7 1 -12 33051.7 1046.87 29
 7 1 -12 34161.7 939.034 23
 7 1 -10 10411.6 503.522 1
 -7 1 10 9645.23 508.297 28
 7 1 -8 49705.6 1081.46 3
 7 1 -8 47581.1 1152.04 1
 7 1 -6 20335.7 580.593 3
 7 1 -4 116288. 1989.02 3
 -7 1 2 20126.8 520.936 7
 7 1 -2 18074.3 526.077 3
 -7 1 0 41481.0 754.161 4
 -7 1 0 40252.7 841.508 7
 -7 1 -2 129254. 2136.60 7
 -7 1 -4 26061.0 675.060 7
 -7 1 -6 62793.4 1319.68 7
 -7 1 -8 35564.9 917.964 14
 -7 1 -8 35680.7 941.893 7
 -7 1 -8 32593.7 875.874 23
 -7 1 -8 34253.5 896.732 20
 -7 1 -10 15446.1 560.574 14
 -7 1 -10 14881.6 532.799 20
 -7 1 -12 464.330 109.391 14
 -7 1 -12 523.309 93.8442 20
 7 1 14 1838.35 124.579 19
 -7 2 17 1447.61 111.331 35
 -7 2 15 12371.1 526.909 35
 7 2 -15 12866.6 413.576 23
 7 2 -13 13935.8 619.526 29
 7 2 -13 14615.5 523.356 23
 7 2 -11 92120.5 1969.07 29
 -7 2 11 90584.0 1995.22 28
 7 2 -11 88195.0 1934.03 1
 7 2 -9 121452. 2337.74 1
 -7 2 9 119354. 2403.09 28
 7 2 -7 55316.6 1270.84 1
 7 2 -5 23724.9 683.943 1
 7 2 -3 77071.9 1451.47 1
 -7 2 1 3797.42 214.889 7
 7 2 -1 3161.83 193.866 1
 -7 2 -1 16634.3 490.152 7
 -7 2 -3 146799. 2434.03 7
 -7 2 -5 57870.6 1215.41 7
 -7 2 -7 35221.4 906.724 14
 -7 2 -7 34195.2 895.614 7
 -7 2 -7 34017.7 887.534 20
 -7 2 -9 20537.1 666.394 14
 -7 2 -9 19912.1 639.224 20
 -7 2 -11 2783.56 223.818 14
 -7 2 -11 2920.63 203.211 20
 7 2 13 5595.25 263.796 19
 -7 3 16 13885.0 444.655 35
 -7 3 14 16453.1 649.086 35
 -7 3 12 63039.4 1506.54 9
 -7 3 12 62535.8 1571.14 35
 7 3 -12 62498.0 1505.26 29
 7 3 -10 37288.7 1100.49 30
 7 3 -10 38197.4 1055.05 8
 7 3 -10 37363.3 1083.07 29
 -7 3 10 36803.3 1137.76 28
 7 3 -10 39274.5 1130.31 1
 7 3 -8 28362.2 893.530 30
 7 3 -8 29516.3 834.398 8
 7 3 -8 28143.4 860.870 29
 7 3 -8 29137.1 904.018 1
 7 3 -8 29858.7 869.655 6
 -7 3 8 28710.3 951.035 28
 7 3 -6 30562.7 788.700 8
 7 3 -6 31514.7 888.626 1
 7 3 -4 111572. 2092.08 1
 7 3 -4 118672. 1968.24 8
 7 3 -2 192013. 3111.82 1
 7 3 0 50651.3 1006.05 1
 -7 3 0 47088.8 1023.88 7
 -7 3 -2 13958.5 471.718 7
 -7 3 -4 50668.4 1092.31 7
 7 3 6 26911.5 808.520 19
 -7 3 -6 27099.6 762.267 14
 -7 3 -6 24742.1 725.930 7
 -7 3 -6 25317.5 748.619 20
 7 3 8 22149.8 757.087 19
 -7 3 -8 22475.2 704.610 14
 -7 3 -8 22537.5 688.815 20
 7 3 10 19711.6 669.517 19
 7 3 12 5673.59 289.436 19
 -7 4 15 4412.07 260.477 35
 -7 4 13 8139.31 403.878 9
 -7 4 13 8660.27 467.055 35
 -7 4 11 90590.5 1981.84 35
 -7 4 11 88504.9 1966.98 9
 7 4 -11 91544.8 1847.51 12
 7 4 -9 49826.5 1325.43 1
 -7 4 9 47608.4 1290.86 35
 7 4 -9 46782.0 1293.65 30
 7 4 -9 47089.5 1198.95 8
 -7 4 9 46665.9 1312.93 9
 7 4 -9 46733.5 1205.57 29
 -7 4 9 48104.9 1337.86 28
 7 4 -9 46247.3 1227.16 12
 -7 4 7 157856. 2877.81 35
 7 4 -7 154597. 2888.65 30
 7 4 -7 158177. 2910.00 1
 -7 4 7 160209. 2986.91 28
 -7 4 7 158825. 2966.33 26
 7 4 -7 155805. 2748.16 8
 7 4 -7 154163. 2882.08 6
 7 4 -5 16495.0 537.150 8
 7 4 -5 15700.8 615.402 1
 7 4 -5 17099.2 648.448 6
 7 4 -3 27106.6 785.792 1
 7 4 -1 2719.51 209.917 1
 -7 4 -1 15382.1 516.555 7
 7 4 3 72190.1 1484.96 19
 -7 4 -3 70243.8 1416.25 7
 7 4 5 74638.4 1589.98 19
 7 4 7 17474.1 659.446 19
 7 4 9 23887.8 753.056 19
 7 4 11 6064.47 310.678 19
 7 4 13 1619.93 107.300 19
 -7 5 14 5176.69 287.283 35
 -7 5 12 21177.9 723.137 9
 7 5 -12 23293.3 680.205 12
 -7 5 12 23046.3 767.651 35
 -7 5 12 21782.2 616.727 22
 -7 5 10 2922.90 301.216 9
 7 5 -10 2612.24 264.454 12
 -7 5 10 3188.52 302.481 35
 -7 5 10 2913.97 238.133 22
 7 5 -8 69065.5 1467.77 18
 -7 5 8 62707.5 1617.62 9
 -7 5 8 64742.1 1539.97 35
 7 5 -8 61763.4 1576.82 30
 -7 5 8 65041.8 1404.28 22
 7 5 -8 65050.7 1562.59 12
 -7 5 6 93407.1 1923.74 35
 -7 5 6 96211.3 2066.32 9
 7 5 -6 93055.5 1882.35 18
 7 5 -6 99368.0 2041.26 30
 -7 5 6 97427.0 2067.41 28
 -7 5 6 93268.2 1824.11 22
 7 5 -6 94443.0 2051.18 6
 -7 5 4 14691.4 633.243 9
 7 5 -4 14845.1 574.382 18
 7 5 -4 15841.3 624.956 30
 -7 5 4 14863.8 623.603 28
 -7 5 4 15080.1 662.509 26
 7 5 -4 13751.3 622.388 6
 7 5 -2 80876.2 1613.39 19
 7 5 -2 74846.4 1604.83 18
 7 5 -2 80284.8 1657.84 30
 -7 5 2 79670.5 1758.55 26
 7 5 -2 72997.5 1692.11 6
 -7 5 0 6903.68 352.761 10
 7 5 0 6378.96 354.335 19
 7 5 0 7058.17 380.662 30
 7 5 0 6693.34 403.051 6
 7 5 2 99577.2 1944.59 30
 7 5 2 103458. 1963.49 19
 7 5 2 98062.1 2016.84 6
 -7 5 -2 101087. 1935.57 10
 7 5 4 22026.7 701.661 30
 7 5 4 20881.8 713.032 19
 7 5 6 47233.9 1178.97 19
 7 5 8 2363.47 228.739 19
 7 5 10 992.731 137.077 19
 7 5 12 980.882 90.3032 19
 -7 6 13 13360.1 454.193 35
 -7 6 11 3298.11 267.875 35
 7 6 -11 3122.34 246.703 12
 -7 6 9 50043.1 1325.33 9
 7 6 -9 49546.9 1275.42 12
 -7 6 9 50465.2 1255.48 35
 -7 6 7 97996.5 2135.50 9
 -7 6 7 99409.9 2010.62 35
 7 6 -7 96527.3 1987.08 18
 7 6 -7 100826. 2146.71 30
 7 6 -7 101815. 2120.29 12
 -7 6 5 196510. 3573.74 9
 -7 6 5 197323. 3379.52 35
 7 6 -5 199810. 3442.81 18
 7 6 -5 202160. 3558.83 30
 -7 6 3 4885.49 357.770 9
 7 6 -3 5732.50 325.643 34
 7 6 -3 5468.84 359.873 18
 7 6 -3 5237.65 361.621 30
 7 6 -3 5991.70 425.328 6
 7 6 -1 6368.96 353.717 34
 7 6 -1 6578.07 395.396 18
 7 6 -1 6283.46 382.562 30
 -7 6 1 6591.84 366.725 10
 7 6 -1 6006.10 424.741 6
 7 6 -1 5898.79 358.485 19
 7 6 1 59182.7 1331.99 34
 7 6 1 61080.7 1378.67 30
 7 6 1 58983.4 1411.74 18
 7 6 1 60654.8 1362.67 19
 7 6 1 60107.0 1479.03 6
 -7 6 -1 58482.9 1350.26 10
 7 6 3 8869.61 448.948 19
 7 6 5 107345. 2067.46 19
 7 6 7 1448.51 183.162 19
 7 6 9 7139.36 323.403 19
 7 6 9 7382.42 306.604 18
 7 6 11 3355.89 162.147 34
 7 6 11 3372.76 151.816 19
 -7 7 12 37815.7 804.514 35
 -7 7 10 2555.89 208.964 35
 7 7 -10 2318.94 213.301 12
 7 7 -8 7129.23 380.027 18
 -7 7 8 6671.97 367.299 35
 7 7 -8 6927.02 415.094 12
 -7 7 6 41694.4 1155.18 9
 -7 7 6 43172.6 1043.43 35
 7 7 -6 38645.3 1077.21 18
 7 7 -6 41216.5 1166.73 30
 7 7 -6 41151.2 1150.59 12
 7 7 -4 42739.1 1136.16 18
 7 7 -4 43693.1 1059.60 34
 7 7 -4 43566.7 1183.98 30
 7 7 -4 41245.4 1173.63 12
 -7 7 2 11683.8 507.798 10
 7 7 -2 11688.6 488.898 34
 7 7 -2 11870.0 547.326 18
 7 7 -2 11258.3 530.386 30
 7 7 -2 12099.9 554.901 12
 7 7 0 19009.2 646.735 34
 7 7 0 18840.7 704.614 18
 -7 7 0 18525.9 663.967 10
 7 7 2 4410.40 310.551 19
 7 7 2 5028.46 318.334 34
 7 7 2 4433.74 331.977 18
 -7 7 -2 5054.00 331.371 10
 7 7 4 83686.8 1672.59 34
 7 7 4 82973.2 1717.75 18
 7 7 4 82242.5 1662.19 19
 7 7 6 2912.43 224.505 34
 7 7 6 3318.59 243.705 18
 7 7 6 3231.41 234.355 19
 7 7 8 1717.22 133.886 18
 7 7 8 1629.43 149.362 34
 7 7 8 1682.39 144.914 19
 -7 8 11 14155.7 345.517 35
 -7 8 9 12651.7 400.332 35
 7 8 -9 12675.0 450.994 12
 -7 8 9 12181.7 384.807 10
 -7 8 7 28156.8 699.801 35
 7 8 -7 27273.9 766.787 18
 -7 8 7 27128.3 712.513 10
 7 8 -7 27870.0 798.544 12
 7 8 -5 22587.9 733.930 18
 7 8 -5 22995.5 745.833 30
 -7 8 5 23027.0 681.644 10
 7 8 -5 23786.2 755.458 12
 -7 8 3 4868.07 308.565 10
 7 8 -3 4813.32 334.363 18
 7 8 -3 5521.65 313.447 34
 7 8 -3 5018.71 323.450 30
 7 8 -3 5568.15 342.928 12
 7 8 -1 3039.74 265.471 18
 7 8 -1 3164.51 239.158 34
 -7 8 1 3275.88 255.971 10
 7 8 1 1216.37 156.537 34
 7 8 1 1028.40 166.497 18
 -7 8 -1 1180.60 170.527 10
 7 8 3 9524.83 427.796 18
 7 8 3 9489.99 395.887 34
 7 8 5 3405.48 220.945 18
 7 8 5 3130.00 207.032 34
 7 8 7 9906.75 320.407 34
 7 9 -8 17273.9 443.078 12
 -7 9 8 16159.2 388.079 10
 7 9 -6 30635.5 723.590 12
 -7 9 6 29971.0 681.004 10
 7 9 -4 32143.5 803.213 18
 7 9 -4 30563.7 741.308 12
 -7 9 4 31172.0 744.013 10
 7 9 -2 15122.7 521.334 18
 -7 9 2 14992.8 485.963 10
 7 9 0 10761.4 421.296 18
 7 9 0 9824.93 364.711 34
 7 9 2 11403.4 403.844 18
 7 9 2 11267.1 373.989 34
 7 9 4 1581.32 120.544 34
 7 9 4 1580.12 119.503 18
 7 10 -1 26314.4 566.381 18
 8 -9 -5 3847.21 193.038 15
 -8 -9 1 12964.6 406.305 32
 -8 -9 -1 6348.93 235.474 37
 -8 -9 -1 7164.22 286.753 32
 -8 -9 -3 5968.88 240.706 32
 -8 -9 -3 5404.96 209.508 37
 8 -8 -10 12589.9 370.785 36
 8 -8 -10 12756.3 371.737 15
 8 -8 -10 12004.6 343.523 13
 8 -8 -8 6811.84 324.442 15
 8 -8 -8 7320.89 320.555 13
 -8 -8 0 1161.87 134.427 37
 -8 -8 -2 10437.2 353.936 33
 -8 -8 -2 10494.4 405.027 37
 -8 -8 -2 10272.6 369.080 24
 -8 -8 -4 3427.31 213.225 37
 -8 -8 -4 3283.69 187.220 33
 -8 -8 -4 3233.03 196.495 24
 -8 -8 -6 8315.78 270.542 33
 -8 -8 -6 8670.64 292.714 32
 -8 -8 -6 8815.13 299.765 37
 8 -7 -11 2502.76 181.965 36
 8 -7 -11 2625.40 191.083 15
 8 -7 -11 2466.71 182.268 13
 8 -7 -11 2538.41 172.265 21
 8 -7 -9 3157.66 250.048 13
 8 -7 -9 2678.27 219.607 21
 8 -7 -7 23838.4 753.094 21
 -8 -7 1 13759.9 510.750 37
 -8 -7 -1 9958.77 453.449 37
 -8 -7 -1 10275.0 410.900 33
 -8 -7 -1 10310.6 425.468 24
 -8 -7 -3 11175.9 470.501 37
 -8 -7 -3 10197.7 418.727 33
 -8 -7 -3 10842.3 449.562 24
 -8 -7 -5 1160.96 141.295 33
 -8 -7 -5 1328.43 164.630 37
 -8 -7 -5 1126.68 152.749 24
 -8 -7 -7 32065.6 720.460 33
 -8 -7 -7 30057.9 694.950 32
 -8 -7 -7 32095.4 734.318 24
 -8 -7 -7 32387.4 734.679 37
 -8 -7 -9 3942.21 161.302 33
 8 -6 -12 45433.6 975.871 36
 8 -6 -12 45097.8 953.299 17
 8 -6 -12 47388.9 1024.02 15
 8 -6 -12 46896.5 1039.08 13
 8 -6 -12 45916.6 1037.17 21
 8 -6 -10 1837.25 187.590 31
 8 -6 -10 1784.02 212.619 13
 8 -6 -10 1681.49 204.063 21
 8 -6 -8 423.925 126.151 31
 8 -6 -8 398.665 131.785 21
 8 -6 -6 5508.85 369.694 31
 -8 -6 6 5869.44 338.143 27
 -8 -6 2 5168.52 308.986 37
 -8 -6 0 67829.6 1403.36 33
 -8 -6 0 70034.0 1426.84 24
 -8 -6 -2 808.781 130.568 16
 -8 -6 -2 726.579 148.415 24
 -8 -6 -4 69.1737 113.443 37
 -8 -6 -4 139.657 107.105 33
 -8 -6 -4 74.1543 88.7885 16
 -8 -6 -4 68.2969 110.455 24
 -8 -6 -6 2826.77 234.442 37
 -8 -6 -6 2357.09 215.037 33
 -8 -6 -6 2444.02 212.543 16
 -8 -6 -6 2305.32 221.843 24
 -8 -6 -8 769.642 114.997 33
 -8 -6 -8 749.398 113.126 37
 -8 -6 -8 654.674 113.214 24
 -8 -6 -10 11063.0 307.944 33
 -8 -6 -10 10674.7 288.449 20
 8 -5 -13 1152.52 122.803 36
 8 -5 -13 993.997 132.248 15
 8 -5 -13 1023.70 142.833 13
 8 -5 -13 826.916 137.571 21
 8 -5 -11 29884.0 884.607 31
 8 -5 -11 29160.7 893.135 13
 8 -5 -11 30582.8 937.102 21
 8 -5 -9 26882.6 891.924 31
 8 -5 -9 26852.9 928.966 21
 8 -5 -7 43572.8 1191.03 31
 8 -5 -5 34437.9 974.515 5
 8 -5 -5 33675.2 908.504 2
 8 -5 -3 1022.54 155.617 5
 -8 -5 3 1116.73 187.466 4
 -8 -5 1 29118.4 812.514 37
 -8 -5 1 28701.8 771.544 33
 -8 -5 1 28614.5 942.862 4
 -8 -5 -1 31650.6 850.586 33
 -8 -5 -1 30995.3 811.832 16
 -8 -5 -1 31557.8 1019.74 4
 -8 -5 -1 31683.8 855.740 24
 -8 -5 -3 38813.6 991.246 33
 -8 -5 -3 36854.6 952.312 16
 -8 -5 -3 36804.5 982.450 24
 -8 -5 -3 37705.8 1139.57 2
 -8 -5 -5 22342.1 739.416 37
 -8 -5 -5 22022.1 728.062 33
 -8 -5 -5 23262.2 718.823 16
 -8 -5 -5 23280.3 742.848 24
 -8 -5 -7 66385.7 1398.00 37
 -8 -5 -7 65713.0 1394.50 33
 -8 -5 -7 63026.5 1371.57 16
 -8 -5 -7 67056.8 1362.69 32
 -8 -5 -7 64978.1 1398.19 24
 -8 -5 -9 29385.9 701.803 37
 -8 -5 -9 28749.1 721.519 33
 -8 -5 -11 5588.56 195.686 33
 -8 -5 -11 6390.96 225.722 20
 8 -4 -14 1681.30 143.636 15
 8 -4 -14 1715.37 172.109 23
 8 -4 -14 1750.47 184.313 21
 8 -4 -12 888.393 153.040 15
 8 -4 -12 801.506 156.175 13
 8 -4 -12 844.862 171.182 21
 8 -4 -12 905.303 140.522 36
 8 -4 -10 1158.88 200.638 31
 8 -4 -10 829.190 183.998 21
 8 -4 -8 43074.9 1122.44 5
 8 -4 -8 39241.1 1148.60 31
 8 -4 -8 40480.8 1084.43 2
 8 -4 -6 13411.7 553.751 5
 -8 -4 6 13400.7 536.069 27
 8 -4 -6 13735.0 532.915 2
 8 -4 -4 18458.3 581.232 2
 8 -4 -4 18324.2 630.293 5
 8 -4 -2 38317.4 943.372 5
 -8 -4 2 40102.7 1070.72 4
 -8 -4 0 41225.2 1119.95 4
 -8 -4 -2 15589.8 544.518 16
 -8 -4 -2 16811.4 580.579 33
 -8 -4 -2 16464.9 675.666 4
 -8 -4 -2 16847.5 580.800 24
 -8 -4 -4 3502.39 275.465 37
 -8 -4 -4 3813.97 281.773 33
 -8 -4 -4 3663.41 267.437 16
 -8 -4 -4 3916.84 285.510 24
 -8 -4 -6 31970.3 899.761 33
 -8 -4 -6 32153.3 884.721 16
 -8 -4 -6 31293.9 895.968 24
 -8 -4 -6 31924.9 900.195 37
 -8 -4 -8 30462.9 813.977 37
 -8 -4 -8 29597.9 811.986 33
 -8 -4 -8 29972.9 832.054 24
 -8 -4 -10 177.022 77.9074 33
 -8 -4 -12 12662.9 340.324 20
 8 -3 -15 27302.1 699.670 23
 8 -3 -13 9459.08 400.910 15
 8 -3 -13 9227.24 440.795 13
 8 -3 -13 9392.45 477.290 21
 8 -3 -11 1204.45 191.565 13
 8 -3 -11 1256.13 210.955 21
 8 -3 -9 23391.9 773.417 2
 8 -3 -9 23806.6 849.756 31
 -8 -3 9 24446.6 810.454 11
 8 -3 -7 16275.9 584.443 2
 8 -3 -5 204017. 3259.95 2
 8 -3 -5 194503. 3308.28 5
 8 -3 -3 43856.1 929.740 2
 -8 -3 1 55623.2 1262.38 4
 -8 -3 -1 56534.3 1321.33 4
 -8 -3 -1 59419.4 1120.08 7
 -8 -3 -3 41675.1 1119.51 4
 -8 -3 -3 44344.3 962.427 7
 -8 -3 -5 1600.90 184.880 37
 -8 -3 -5 1614.62 187.799 33
 -8 -3 -5 1459.73 173.770 16
 -8 -3 -5 1681.25 171.151 7
 -8 -3 -5 2236.35 217.883 24
 -8 -3 -7 45663.1 1105.49 37
 -8 -3 -7 46298.8 1108.90 33
 -8 -3 -7 46234.5 1128.46 24
 -8 -3 -9 16969.7 554.339 33
 -8 -3 -9 17168.1 531.676 14
 -8 -3 -11 563.715 90.4468 14
 -8 -3 -13 4091.81 155.270 20
 8 -2 -16 710.157 104.984 23
 8 -2 -14 16929.1 587.262 29
 8 -2 -14 17876.6 613.910 23
 8 -2 -14 17644.2 622.273 21
 8 -2 -12 50311.9 1329.73 31
 8 -2 -12 50060.3 1276.72 29
 8 -2 -12 50515.8 1228.21 13
 8 -2 -12 52366.8 1323.11 21
 8 -2 -10 67211.3 1596.18 31
 8 -2 -10 67587.8 1491.81 2
 8 -2 -10 65439.0 1494.99 13
 -8 -2 10 66188.3 1539.16 11
 8 -2 -10 62951.5 1560.60 21
 8 -2 -8 41732.1 1133.24 31
 8 -2 -8 40719.6 1026.08 2
 8 -2 -6 98514.9 1827.25 2
 8 -2 -4 158131. 2586.57 2
 -8 -2 2 36413.0 759.622 7
 8 -2 -2 35541.5 749.162 2
 -8 -2 0 54840.3 1057.24 7
 8 -2 0 53881.3 1068.51 3
 -8 -2 -2 84232.8 1686.40 4
 -8 -2 -2 86491.9 1552.31 7
 -8 -2 -4 17660.9 557.691 7
 -8 -2 -6 24975.6 737.689 33
 -8 -2 -6 25219.8 754.864 37
 -8 -2 -6 25948.0 708.445 14
 -8 -2 -6 27992.2 782.974 7
 -8 -2 -6 26686.1 775.527 24
 -8 -2 -8 1456.16 166.077 33
 -8 -2 -8 1658.17 176.553 14
 -8 -2 -10 2387.79 200.426 14
 -8 -2 -12 4715.57 222.357 14
 -8 -2 -12 5083.15 239.075 20
 -8 -1 17 574.980 79.3415 35
 8 -1 -17 724.617 76.0875 23
 8 -1 -15 2175.95 196.526 23
 8 -1 -13 3016.58 281.491 29
 8 -1 -13 3129.65 271.584 23
 8 -1 -13 3008.81 266.983 21
 8 -1 -11 24381.2 859.201 31
 8 -1 -11 24800.4 834.156 21
 8 -1 -9 2023.18 236.997 31
 8 -1 -9 2111.95 212.678 2
 8 -1 -9 1803.52 186.705 3
 -8 -1 9 2149.27 237.545 11
 8 -1 -7 114435. 2073.05 2
 8 -1 -5 155038. 2566.56 2
 -8 -1 3 372200. 5512.99 7
 -8 -1 1 41577.7 852.559 7
 8 -1 -1 40248.2 868.275 3
 -8 -1 -1 38763.1 904.564 4
 -8 -1 -1 39031.2 854.436 7
 -8 -1 -3 42793.1 948.076 7
 -8 -1 -5 17759.6 581.290 7
 -8 -1 -7 175542. 2991.51 14
 -8 -1 -7 182109. 3081.42 7
 -8 -1 -9 5504.14 317.686 14
 -8 -1 -11 3140.81 220.073 14
 -8 -1 -11 3119.43 221.654 20
 8 -1 13 15400.7 396.713 19
 -8 -1 -13 15822.8 388.677 20
 8 0 -16 4590.61 229.428 23
 8 0 -14 13016.7 566.194 29
 8 0 -14 13141.9 507.673 23
 8 0 -12 34604.2 1051.57 29
 8 0 -10 62921.9 1486.42 31
 8 0 -10 63073.8 1366.65 3
 8 0 -10 62195.1 1459.98 1
 8 0 -8 68910.3 1415.41 3
 8 0 -6 123159. 2154.07 3
 8 0 -4 66.6064 58.5149 3
 -8 0 2 75075.6 1381.20 7
 8 0 -2 77280.9 1422.74 3
 -8 0 0 55347.1 1053.08 4
 -8 0 0 53534.6 1067.58 7
 8 0 0 54006.3 1086.80 3
 -8 0 -2 37897.8 850.790 7
 -8 0 -4 41079.2 951.417 7
 -8 0 -6 99.0046 73.3142 14
 -8 0 -6 -88.1863 77.1500 7
 -8 0 -8 20558.9 663.777 14
 -8 0 -8 20538.3 668.374 20
 -8 0 -10 24302.3 706.313 14
 -8 0 -10 23544.4 697.724 20
 -8 0 -12 9017.72 346.306 14
 -8 0 -12 8647.54 325.198 20
 -8 1 17 715.706 87.9807 35
 8 1 -15 1411.95 143.696 23
 8 1 -13 2862.56 287.996 29
 8 1 -13 3303.42 252.034 23
 -8 1 11 24609.7 862.587 28
 8 1 -11 23073.1 825.123 1
 8 1 -11 24542.3 859.226 29
 8 1 -11 23611.7 733.461 23
 8 1 -9 2531.27 234.554 31
 8 1 -9 2302.92 210.997 3
 8 1 -9 2259.26 238.461 1
 8 1 -7 114732. 2077.18 3
 8 1 -5 155387. 2617.95 3
 -8 1 3 353123. 5429.58 7
 8 1 -3 370646. 5487.78 3
 -8 1 1 41308.6 896.154 7
 -8 1 -1 39486.2 874.905 7
 -8 1 -3 43556.0 968.368 7
 -8 1 -5 18215.9 582.828 14
 -8 1 -5 18140.3 594.043 7
 -8 1 -5 18556.1 595.247 20
 -8 1 -7 181304. 3105.83 14
 -8 1 -7 185410. 3149.99 7
 -8 1 -7 185518. 3114.99 20
 -8 1 -9 4999.56 317.989 14
 -8 1 -9 5124.44 313.602 20
 -8 1 -11 3078.35 227.796 14
 -8 1 -11 3194.38 216.065 20
 8 1 13 15765.9 423.578 19
 -8 2 16 608.584 113.548 35
 -8 2 14 18309.4 702.473 35
 8 2 -14 17728.9 521.221 23
 8 2 -12 47844.1 1288.24 29
 -8 2 12 49945.4 1309.59 28
 8 2 -10 64739.0 1511.99 30
 8 2 -10 64491.9 1544.59 29
[truncated: 93,531 more chars]
